# Supplementary material for: The Multicopy Gene Sly Represses the Sex Chromosomes in the Male Mouse Germline after Meiosis
Source: PLoS Biol. 2009 Nov 17;7(11):e1000244. doi: 10.1371/journal.pbio.1000244 (PMC2770110; doi:10.1371/journal.pbio.1000244)
Supplement: Figure S5 — Results from the microarray analyses performed on adult testes of Sly -deficient mice (sh367) and MSYq-deficient mice (2/3MSYq−, 9/10MSYq−, and MSYq−). Differentially expressed genes were grouped into five categories based on their expression ratios across all genotypes. The front page of the Excel sheet shows the heat map for this cluster analysis, together with the chromosomal distribution of the genes in each category. The second page shows the normalized expression values and annotation data for the 230 Illumina probes detected as differentially expressed in sh367 testis RNA relative to RNA from normal littermates. (0.14 MB XLS) [file pbio.1000244.s005.xls]

## Sheet: Headline stats
								Categories
								Category_1a	Upregulated in sh367 mice, no consistent changes in mice with MSYq deletions
								Category_1b	Downregulated in sh367 mice, no consistent changes in mice with MSYq deletions
								Category_2	Upregulated in sh367 mice and in mice with MSYq deletions. Some dose-dependency with the extent of Yq deletion
								Category_3	Downregulated in sh367 mice and in mice with MSYq deletions. Some dose-dependency with the extent of Yq deletion
								Category_4	Upregulated in sh367 mice and downregulated in mice with MSYq deletions. Strong dose-dependency with the extent of Yq deletion
								Number of differentially-expressed genes in Sly-deficient mice and chromosomal breakdown
										1a	1b	2	3	4	up-regulated	down-regulated	Total
		autosomal	%	X	%	Y	%	All	Total	14	30	127	29	30	171	59	230
		14	100	0	0	0	0		X-linked	0	0	84+2U (67.7%)	0	0	86 (50.3%)	0	86 (37.4%)
		30	100	0	0	0	0		Y-linked	0	0	0	1 (3.4%)	27 (90%)	27 (15.8%)	1 (1.7%)	28 (12.2%)
		41	32.8	84	67.2	0	0		Autosomal	14 (100%)	30 (100%)	41 (32.3%)	28 (96.6%)	3 (10%)	58 (33.9%)	58 (98.3%)	116 (50.4%)
		28	96.5517	0	0	1	3.44828
		3	10	0	0	27	90
								>1.5 fold	Total	7	6	84	8	27	118	14	132
									X-linked	0	0	66+2U (81%)	0	0	68 (57.6%)	0	68 (51.5%)
		autosomal	%	X	%	Y	%		Y-linked	0	0	0	0	27 (100%)	27 (22.9%)	0	27 (20.5%)
		7	100	0	0	0	0		Autosomal	7 (100%)	6 (100%)	16 (19%)	8 (100%)	0	23 (19.5%)	14 (100%)	37 (28%)
		6	100	0	0	0	0
								U=unmapped but most probably X-linked

## Sheet: Normalised Data
SYMBOL	SEARCH_KEY	ILMN_GENE	CHROMOSOME	X/Y/auto	DEFINITION	SYNONYMS	Category	Ratio_shSLY3	Ratio_2_3	Ratio_9_10	Ratio_MSYq-_1mo	Ratio_MSYq-_2mo	Genbank accession	Notes
eGFP	ILMN_191134	EGFP	n/a	unmapped				5.37741	0.060024	0.249399	-0.253782	-0.057386
E030024C07Rik	ILMN_205793	E030024C07RIK	2	auto			Category_1a	0.776768	-0.030828	-0.05059	-0.081564	-0.226332	AK053168		auto, 1.5fold
Klk1	ILMN_196747	KLK1	7	auto	Mus musculus kallikrein 1 (Klk1), mRNA.	0610007D04Rik; mGk-6; Kal; Klk1b6; Klk6	Category_1a	1.11593	0.024539	-0.04186	0.257659	-0.299559	NM_010639		auto, 1.5fold
Spinlw1	ILMN_212156	SPINLW1	2	auto	Mus musculus serine protease inhibitor-like, with Kunitz and WAP domains 1 (eppin) (Spinlw1), mRNA.	1700024E17Rik; Eppin	Category_1a	0.55173	-0.05682	0.21276	-0.01692	0.0229	NM_029325		auto, < 1.5fold
Mtmr3	ILMN_213906	MTMR3	11	auto	Mus musculus myotubularin related protein 3 (Mtmr3), mRNA.	AI255150; AW557713; mKIAA0371; FYVE-DSP1; 1700092A20Rik; MGC78036; ZFYVE10	Category_1a	0.544524	0.156461	0.102697	-0.034028	0.1409	NM_028860		auto, < 1.5fold
6330405H19	ILMN_221175	6330405H19	5	auto			Category_1a	0.86605	-0.193429	-0.294266	0.016774	-0.069242	AK031816		auto, 1.5fold
Tpi1	ILMN_186788	TPI1	6	auto	Mus musculus triosephosphate isomerase 1 (Tpi1), mRNA.	Tpi; Tpi-1; AI255506	Category_1a	0.2906	-0.00887	-0.19412	0.01116	-0.11938	NM_009415		auto, < 1.5fold
4931413I07Rik	ILMN_188961	4931413I07RIK	17	auto			Category_1a	0.600615	-0.253282	-0.352785	-0.292027	-0.27531	AK016453		auto, 1.5fold
C3	ILMN_223109	C3	17	auto			Category_1a	0.568751	-0.214075	0.018549	0.246226	-0.530599	NM_009778		auto, < 1.5fold
Hyal2	ILMN_194163	HYAL2	9	auto	Mus musculus hyaluronoglucosaminidase 2 (Hyal2), mRNA.	AI256841; AU020858; AW555733	Category_1a	0.401909	-0.143614	-0.001307	0.093924	-0.367831	NM_010489		auto, < 1.5fold
Lyz2	ILMN_188505	LYZ2	10	auto	Mus musculus lysozyme 2 (Lyz2), mRNA.	Lys; Lzm; Lzp; Lzm-s1; AI326280	Category_1a	0.691968	-0.240041	-0.07973	0.231163	-0.517559	NM_017372		auto, 1.5fold
A930005I04Rik	ILMN_222372	A930005I04RIK	5	auto	Mus musculus RIKEN cDNA A930005I04 gene (A930005I04Rik), mRNA.	Gm144	Category_1a	0.642305	-0.334653	-0.014822	0.091197	-0.699603	NM_207277		auto, 1.5fold
Lyz	ILMN_218930	LYZ	10	auto	Mus musculus lysozyme (Lyz), mRNA.	Lzp-s	Category_1a	0.58691	-0.37867	0.06959	0.29784	-0.50943	NM_013590		auto, 1.5fold
Apoe	ILMN_217368	APOE	7	auto	Mus musculus apolipoprotein E (Apoe), mRNA.	AI255918	Category_1a	0.41813	-0.095239	0.111203	0.202897	-0.152679	NM_009696		auto, < 1.5fold
LOC385699	ILMN_200073	LOC385699	16 (withdrawn)	auto			Category_1a	0.31333	-0.18744	0.06455	0.09698	-0.15009			auto, < 1.5fold
LOC100042481	ILMN_201553	LOC100042481	Y|NT_166358.1	Y	PREDICTED: Mus musculus similar to spermiogenesis specific transcript on the Y 1 (LOC100042481), mRNA.		Category_4	1.14404	-0.20356	-5.06957	-5.19427	-5.12175	XM_001477627	Ssty1	Y, 1.5fold
Ssty1	ILMN_201553	SSTY1	Y|NT_161904.2	Y	Mus musculus spermiogenesis specific transcript on the Y 1 (Ssty1), mRNA.	Ssty; Smy	Category_4	1.09777	-0.18833	-5.57033	-5.49773	-5.5927	NM_009220	Ssty1	Y, 1.5fold
LOC665918	ILMN_201016	LOC665918	Y|NT_161924.3	Y	PREDICTED: Mus musculus similar to spermiogenesis specific transcript on the Y 1 (LOC665918), mRNA.		Category_4	1.20999	0.1504	-5.32669	-5.90265	-5.73432	XM_980351	Ssty1	Y, 1.5fold
LOC382133	ILMN_250371	LOC382133	Y|NT_166358.1	Y	Mus musculus similar to RIKEN cDNA 1700029H17 (LOC382133), mRNA.	MGC107100; MGC118214; MGC107099	Category_4	1.15402	-0.61211	-5.4323	-6.19174	-5.78487	NM_207162	Ssty2	Y, 1.5fold
LOC100042550	ILMN_201012	LOC100042550	Y|NT_166360.1	Y	PREDICTED: Mus musculus similar to putative, transcript variant 1 (LOC100042550), mRNA.		Category_4	1.10505	-0.35089	-5.93868	-6.52298	-6.08593	XM_001477781	Ssty2	Y, 1.5fold
LOC100041256	ILMN_201014	LOC100041256	Y|NT_166382.1	Y	PREDICTED: Mus musculus hypothetical protein LOC100041256, transcript variant 2 (LOC100041256), mRNA.		Category_4	1.08423	-0.45353	-5.65514	-6.29629	-6.31111	XM_001475543	Ssty2	Y, 1.5fold
LOC100041934	ILMN_201008	LOC100041934	Y|NT_166348.1	Y	PREDICTED: Mus musculus hypothetical protein LOC100041934, transcript variant 1 (LOC100041934), mRNA.		Category_4	0.85929	-0.59867	-7.39329	-7.60338	-7.20319	XM_001476463	Ssty2	Y, 1.5fold
LOC100039829	ILMN_201036	LOC100039829	Y|NT_161916.3	Y	PREDICTED: Mus musculus similar to putative, transcript variant 1 (LOC100039829), mRNA.		Category_4	0.86922	-0.61017	-7.27881	-7.47042	-7.12844	XM_001473382	Ssty2	Y, 1.5fold
LOC100039516	ILMN_201035	LOC100039516	Y|NT_166417.1	Y	PREDICTED: Mus musculus similar to putative, transcript variant 1 (LOC100039516), mRNA.		Category_4	0.847	-0.54164	-7.49977	-7.84077	-7.2845	XM_001472820	Ssty2	Y, 1.5fold
LOC382297	ILMN_201007	LOC382297	Y (discontinued)	Y			Category_4	0.78186	-0.83611	-7.11866	-7.71527	-7.22855		Ssty2	Y, 1.5fold
MGC107098	ILMN_255921	MGC107098	Y	Y	Mus musculus similar to spermiogenesis specific transcript on the Y 2 (MGC107098), mRNA.	MGC151463; MGC118215	Category_4	1.04132	-0.89454	-7.15609	-7.23202	-6.8704	NM_001017393	Ssty2	Y, 1.5fold
LOC100042351	ILMN_201019	LOC100042351	Y|NT_166353.1	Y	PREDICTED: Mus musculus similar to putative, transcript variant 1 (LOC100042351), mRNA.		Category_4	0.91987	-0.95432	-6.25817	-6.54497	-6.26856	XM_001477266	Ssty2	Y, 1.5fold
LOC434960	ILMN_240151	LOC434960	Y	Y	Mus musculus similar to spermiogenesis specific transcript on the Y 2 (LOC434960), mRNA.	MGC107173	Category_4	0.96936	-0.68428	-4.65254	-4.92079	-4.70069	NM_001025241	Ssty2	Y, 1.5fold
LOC100042145	ILMN_201027	LOC100042145	Y|NT_166350.1	Y	PREDICTED: Mus musculus similar to spermiogenesis specific transcript on the Y 1 (LOC100042145), misc RNA.		Category_4	0.906044	-0.490614	-3.45768	-3.5974	-3.35757	XR_032975	Ssty1	Y, 1.5fold
LOC385542	ILMN_201010	LOC385542	Y (discontinued)	Y			Category_4	0.78186	-0.83611	-7.11866	-7.71527	-7.22855		Ssty2	Y, 1.5fold
LOC100041980	ILMN_201020	LOC100041980	Y|NT_166349.1	Y	PREDICTED: Mus musculus similar to putative, transcript variant 1 (LOC100041980), mRNA.		Category_4	1.12417	-0.95412	-5.38385	-5.71873	-5.6961	XM_001476551	Ssty2	Y, 1.5fold
LOC100039693	ILMN_201003	LOC100039693	Y|NT_161902.3	Y	PREDICTED: Mus musculus hypothetical protein LOC100039693 (LOC100039693), mRNA.		Category_4	1.22059	-0.465027	-2.9756	-3.26677	-3.19949	XM_001473202	Ssty2	Y, 1.5fold
LOC100042104	ILMN_201028	LOC100042104	Y|NT_166407.1	Y	PREDICTED: Mus musculus similar to spermiogenesis specific transcript on the Y 1 (LOC100042104), mRNA.		Category_4	0.882184	-0.576514	-2.57188	-2.5315	-2.49103	XM_001476961	Ssty1	Y, 1.5fold
LOC100040384	ILMN_201013	LOC100040384	Y|NT_166424.1	Y	PREDICTED: Mus musculus similar to spermiogenesis specific transcript on the Y 1 (LOC100040384), mRNA.		Category_4	0.597589	-0.682653	-1.64844	-1.87037	-1.67858	XM_001473981	Ssty1	Y, 1.5fold
LOC385583	ILMN_201031	LOC385583	Y (discontinued)	Y			Category_4	1.11289	0.31866	-2.8291	-2.92306	-2.65401		unclear, no sequence available for discontinued record	Y, 1.5fold
LOC100042290	ILMN_201017	LOC100042290	Y|NT_166352.1	Y	PREDICTED: Mus musculus similar to spermiogenesis specific transcript on the Y 1 (LOC100042290), misc RNA.		Category_4	1.19894	0.19511	-2.82648	-2.88996	-2.86154	XR_033106	Ssty1	Y, 1.5fold
LOC385543	ILMN_201011	LOC385543	Y (discontinued)	Y			Category_4	1.08577	-0.044414	-3.15386	-3.2669	-2.92619		unclear, no sequence available for discontinued record	Y, 1.5fold
LOC665746	ILMN_201018	LOC665746	Y|NT_161879.3	Y	PREDICTED: Mus musculus similar to spermiogenesis specific transcript on the Y 1 (LOC665746), mRNA.		Category_4	1.28099	0.47057	-4.35159	-4.73852	-4.59687	XM_979162	Ssty1	Y, 1.5fold
LOC100041608	ILMN_199487	LOC100041608	Y|NT_166344.1	Y	PREDICTED: Mus musculus similar to putative (LOC100041608), mRNA.		Category_4	1.06487	-0.012053	-1.67954	-1.87495	-2.08253	XM_001475909	Ssty2	Y, 1.5fold
LOC100040363	ILMN_215526	LOC100040363	Y|NT_161913.2	Y	PREDICTED: Mus musculus similar to Sycp3 like Y-linked, transcript variant 1 (LOC100040363), mRNA.		Category_4	1.27157	-0.142571	-2.20026	-2.41749	-2.66515	XM_001473993	Sly	Y, 1.5fold
LOC100040318	ILMN_201029	LOC100040318	Y|NT_166422.1	Y	PREDICTED: Mus musculus similar to spermiogenesis specific transcript on the Y 1 (LOC100040318), mRNA.		Category_4	0.698029	-0.241835	-0.825401	-0.533585	-0.921066	XM_001473928	Ssty1	Y, 1.5fold
1700084E18Rik	ILMN_191823	1700084E18RIK	2	auto	PREDICTED: Mus musculus RIKEN cDNA 1700084E18 gene (1700084E18Rik), mRNA.		Category_4	0.34031	0.2089	-0.075187	-0.04351	-0.098755	XM_977942		auto, < 1.5fold
LOC380994	ILMN_232232	LOC380994	Y|NT_166394.1	Y	Mus musculus similar to Sycp3 like Y-linked (LOC380994), mRNA.	MGC118285; MGC118201	Category_4	1.29011	1.04895	-0.044342	-0.659771	-0.87041	NM_001037748	Sly	Y, 1.5fold
Slc24a6	ILMN_214023	SLC24A6	5	auto	Mus musculus solute carrier family 24 (sodium/potassium/calcium exchanger), member 6 (Slc24a6), mRNA.	NCKX6; AF261233	Category_4	0.489835	0.072103	-0.103761	-0.22103	-0.354975	NM_133221		auto, < 1.5fold
Tbx1	ILMN_222134	TBX1	16	auto	Mus musculus T-box 1 (Tbx1), mRNA.		Category_4	0.420155	0.182424	-0.376798	-0.438189	-0.336637	NM_011532		auto, < 1.5fold
Chac1	ILMN_211596	CHAC1	2	auto	Mus musculus ChaC, cation transport regulator-like 1 (E. coli) (Chac1), mRNA.	1810008K03Rik	Category_3	-0.572727	-0.321395	-0.403268	-0.717528	-0.709901	NM_026929		auto, < 1.5fold
4933417G07Rik	ILMN_191795	4933417G07RIK	3	auto	PREDICTED: Mus musculus RIKEN cDNA 4933417G07 gene (4933417G07Rik), misc RNA.		Category_3	-0.750208	-0.178131	-0.340273	-0.624364	-0.648513	XR_002339		auto, 1.5fold
A630039F22Rik	ILMN_204000	A630039F22RIK	19	auto			Category_3	-0.413111	-0.126406	-0.421431	-0.81119	-0.757242	AK041805		auto, < 1.5fold
Fndc3	ILMN_188804	FNDC3	14	auto			Category_3	-1.39207	-0.346623	-1.23773	-0.84319	-1.64732	NM_207636		auto, 1.5fold
1700041B20Rik	ILMN_190833	1700041B20RIK	2	auto	PREDICTED: Mus musculus RIKEN cDNA 1700041B20 gene, transcript variant 1 (1700041B20Rik), mRNA.		Category_3	-0.504111	-0.220651	-0.098903	-0.198539	-0.759672	XM_485065		auto, < 1.5fold
A030004J04Rik	ILMN_212172	A030004J04RIK	3	auto	Mus musculus RIKEN cDNA A030004J04 gene (A030004J04Rik), mRNA.		Category_3	-0.537074	-0.150491	-0.002348	-0.332501	-0.800546	NM_175424		auto, < 1.5fold
Dusp1	ILMN_212121	DUSP1	17	auto	Mus musculus dual specificity phosphatase 1 (Dusp1), mRNA.	mkp-1; Ptpn16; erp; U19515; 3CH134	Category_3	-0.370507	-0.273812	-0.233732	-0.230873	-1.0089	NM_013642		auto, < 1.5fold
Daam1	ILMN_195213	DAAM1	12	auto			Category_3	-0.281109	-0.322033	-0.620244	-0.100249	-0.863311	NM_026102		auto, < 1.5fold
LOC240871	ILMN_197028	LOC240871	1	auto			Category_3	-0.45035	-0.09537	-0.11729	-0.48375	-0.019			auto, < 1.5fold
LOC100047193	ILMN_202195	LOC100047193	9	auto	PREDICTED: Mus musculus similar to kinesin family member 9 (LOC100047193), misc RNA.		Category_3	-0.35516	-0.03098	-0.34561	-0.46249	-0.09342	XR_033770		auto, < 1.5fold
Rnf170	ILMN_187098	RNF170	8	auto	Mus musculus ring finger protein 170 (Rnf170), mRNA.	MGC118197; 6720407G21Rik	Category_3	-0.682296	-0.197256	-0.549273	-0.267956	-0.192847	NM_029965		auto, 1.5fold
8430426J06Rik	ILMN_202700	8430426J06RIK	15	auto			Category_3	-0.52508	-0.288891	-0.284859	-0.24586	-0.15928	AK020235		auto, < 1.5fold
Salf-pending	ILMN_201586	SALF-PENDING	17	auto			Category_3	-1.30909	0.34848	-0.040126	-0.858735	-0.439723			auto, 1.5fold
Pdap1	ILMN_215049	PDAP1	5	auto	Mus musculus PDGFA associated protein 1 (Pdap1), mRNA.	PAP1; HASPP28; PAP	Category_3	-0.40053	0.14694	-0.17167	-0.16799	-0.18413	NM_001033313		auto, < 1.5fold
Dnajb8	ILMN_223019	DNAJB8	6	auto	Mus musculus DnaJ (Hsp40) homolog, subfamily B, member 8 (Dnajb8), mRNA.	mDj6; 1700031F10Rik; 1700016F14Rik; AI326313	Category_3	-0.26084	0.12049	-0.12774	-0.301251	-0.21435	NM_019964		auto, < 1.5fold
BC003236	ILMN_191936	BC003236	3	auto			Category_3	-0.412115	-0.100881	0.025513	-0.029048	-0.235762	NM_030249		auto, < 1.5fold
LOC380661	ILMN_199067	LOC380661	10	auto			Category_3	-0.526265	-0.097439	-0.004239	-0.150271	-0.26591			auto, < 1.5fold
Cttnbp2nl	ILMN_191936	CTTNBP2NL	3	auto	Mus musculus CTTNBP2 N-terminal like (Cttnbp2nl), mRNA.	BC003236; AA552995; MGC7720; AU018624; mKIAA1433; AA589392	Category_3	-0.459046	-0.09285	0.0444	-0.118635	-0.378199	NM_030249		auto, < 1.5fold
Ovol1	ILMN_211630	OVOL1	19	auto	Mus musculus OVO homolog-like 1 (Drosophila) (Ovol1), mRNA.	Ovo1; BB147136; movo1	Category_3	-0.591653	-0.08547	-0.135012	-0.091014	-0.528949	NM_019935		auto, 1.5fold
Fbxo44	ILMN_223033	FBXO44	4	auto	Mus musculus F-box protein 44 (Fbxo44), mRNA.	5730411K09; Fbx6a; FBG3; AV001623; FBX30; Fbxo6a	Category_3	-0.41916	-0.22527	-0.01763	0.005863	-0.22184	NM_173401		auto, < 1.5fold
LOC100047759	ILMN_201550	LOC100047759	8	auto	PREDICTED: Mus musculus similar to acidic ribosomal phosphoprotein P1, transcript variant 1 (LOC100047759), mRNA.		Category_3	-0.35014	-0.03115	0.12871	-0.05273	-0.20763			auto, < 1.5fold
Rpp21	ILMN_220751	RPP21	17	auto	Mus musculus ribonuclease P 21 subunit (human) (Rpp21), mRNA.	0610037N01Rik	Category_3	-0.48795	0.12834	0.21963	0.06593	-0.37015	NM_026308		auto, < 1.5fold
Tmem45b	ILMN_215591	TMEM45B	9	auto	Mus musculus transmembrane protein 45b (Tmem45b), mRNA.	MGC25912; MGC37581; BC018222	Category_3	-0.397404	-0.088595	0.147247	-0.003063	-0.071434	NM_144936		auto, < 1.5fold
Chaf1b	ILMN_215876	CHAF1B	16	auto	Mus musculus chromatin assembly factor 1, subunit B (p60) (Chaf1b), mRNA.	CAF1P60; CAF1A; MPHOSPH7; CAF-Ip60; 2600017H24Rik; CAF1; C76145	Category_3	-0.42761	-0.165473	0.058251	0.121723	-0.559253	NM_028083		auto, < 1.5fold
Chchd8	ILMN_223599	CHCHD8	7	auto	Mus musculus coiled-coil-helix-coiled-coil-helix domain containing 8 (Chchd8), mRNA.	E2ig2; AW047259; AI115477; 5330414O08Rik; MGC106079	Category_3	-0.578759	-0.08812	0.13997	0.21776	-0.398005	NM_183270		auto, < 1.5fold
4933439C20Rik	ILMN_201669	4933439C20RIK	Y	Y			Category_3	-0.205556	-0.166328	0.168908	0.099733	-0.258455	NR_003518	Y chromosome pseudogene with autosomal homologues on chromosomes 5 and 11	Y, < 1.5fold
1700101C01Rik	ILMN_192780	1700101C01RIK	2	auto	PREDICTED: Mus musculus RIKEN cDNA 1700101C01 gene (1700101C01Rik), misc RNA.		Category_3	-0.69403	-0.591894	-0.167091	-0.029271	-0.875203	XR_035461		auto, 1.5fold
Pde11a	ILMN_220288	PDE11A	2	auto	Mus musculus phosphodiesterase 11A (Pde11a), mRNA.	6330414F14Rik; A630086N24Rik; PDE11A1	Category_3	-1.02038	-1.47241	0.202584	0.239808	-1.31691	NM_001081033		auto, 1.5fold
Tmem87a	ILMN_248802	TMEM87A	2	auto	Mus musculus transmembrane protein 87A (Tmem87a), mRNA.	A930025J12Rik	Category_3	-0.638657	-0.658688	0.216829	-0.21812	-0.2234	NM_173734		auto, 1.5fold
Alg8	ILMN_209477	ALG8	7	auto	Mus musculus asparagine-linked glycosylation 8 homolog (yeast, alpha-1,3-glucosyltransferase) (Alg8), mRNA.	Gm1089; AI447372; MGC74399	Category_1b	-0.333296	0.035877	0.013973	0.165989	-0.01139	NM_199035		auto, < 1.5fold
Tbc1d22a	ILMN_223698	TBC1D22A	15	auto	Mus musculus TBC1 domain family, member 22a (Tbc1d22a), mRNA.	D15Ertd781e; MGC28337; BC023106	Category_1b	-0.35482	0.10874	0.05996	0.16009	-0.05918	NM_145476		auto, < 1.5fold
LOC100042492	ILMN_197263	LOC100042492	13	auto	PREDICTED: Mus musculus hypothetical protein LOC100042492 (LOC100042492), mRNA.		Category_1b	-0.62196	0.058349	0.113545	0.221123	0.149605	XM_001478466		auto, 1.5fold
Nup205	ILMN_210162	NUP205	6	auto	PREDICTED: Mus musculus nucleoporin 205, transcript variant 1 (Nup205), mRNA.		Category_1b	-0.39011	0.08429	0.04577	0.0846	0.03743	XM_133073		auto, < 1.5fold
C130022M03Rik	ILMN_220924	C130022M03RIK	15	auto			Category_1b	-0.365424	0.184564	0.099942	0.27376	0.045125	AK047371		auto, < 1.5fold
2400010D15Rik	ILMN_211381	2400010D15RIK	18	auto			Category_1b	-0.569031	0.038511	0.307225	0.154486	0.055508	NM_029623		auto, < 1.5fold
6330527O06Rik	ILMN_219766	6330527O06RIK	2	auto	Mus musculus RIKEN cDNA 6330527O06 gene (6330527O06Rik), mRNA. XM_925634 XM_925635 XM_925636	3110035N03Rik; BAD-LAMP; RP23-7A19.2	Category_1b	-0.717809	-0.091505	-0.037943	0.487116	0.03796	NM_029530		auto, 1.5fold
1700080P15Rik	ILMN_202196	1700080P15RIK	14	auto			Category_1b	-0.813283	-0.06815	-0.14917	0.11704	-0.02028	NM_021543		auto, 1.5fold
1810012K16Rik	ILMN_215805	1810012K16RIK	8	auto			Category_1b	-1.54322	0.505198	-0.382668	0.042096	-0.347194	AK007460		auto, 1.5fold
Gopc	ILMN_223395	GOPC	10	auto	Mus musculus golgi associated PDZ and coiled-coil motif containing (Gopc), mRNA.	GOPC1; FIG; CAL; AI844555; PIST; 2210402P09Rik	Category_1b	-0.404508	-0.099198	-0.354251	0.11993	-0.267858	NM_053187		auto, < 1.5fold
4933426E21Rik	ILMN_202300	4933426E21RIK	4	auto			Category_1b	-0.38402	-0.05345	-0.33939	0.2697	-0.33562	NM_001029912		auto, < 1.5fold
4921505L17Rik	ILMN_206634	4921505L17RIK	19	auto			Category_1b	-0.555448	0.1307	-0.455157	0.093468	-0.277329	AK076554		auto, < 1.5fold
Tigd2	ILMN_217589	TIGD2	6	auto	Mus musculus tigger transposable element derived 2 (Tigd2), mRNA.	3632410O17Rik	Category_1b	-0.50907	-0.532884	-0.290218	0.396052	-0.319961	NM_001081145		auto, < 1.5fold
1110018N20Rik	ILMN_193509	1110018N20RIK	2	auto			Category_1b	-0.430144	-0.101168	-0.330562	0.307462	0.098004	XM_901931		auto, < 1.5fold
Mto1	ILMN_220177	MTO1	9	auto	Mus musculus mitochondrial translation optimization 1 homolog (S. cerevisiae) (Mto1), mRNA.	2310039H01Rik; 5730419A02Rik	Category_1b	-0.365561	0.180915	-0.062264	0.037188	0.380402	NM_026658		auto, < 1.5fold
LOC100046898	ILMN_220612	LOC100046898	10	auto	PREDICTED: Mus musculus similar to Cell division cycle 34 homolog (S. cerevisiae) (LOC100046898), mRNA.		Category_1b	-0.371194	0.08249	-0.04689	-0.01273	0.42633	XM_001478127		auto, < 1.5fold
2610036D13Rik	ILMN_216983	2610036D13RIK	2	auto	Mus musculus RIKEN cDNA 2610036D13 gene (2610036D13Rik), mRNA.	RP23-91I20.4; AI449463	Category_1b	-0.483244	0.066189	0.14149	-0.084714	0.702918	NM_029282		auto, < 1.5fold
Cln6	ILMN_255218	CLN6	9	auto	Mus musculus ceroid-lipofuscinosis, neuronal 6 (Cln6), mRNA.	D9Bwg1455e; 1810065L06Rik; nclf; AW743417	Category_1b	-0.43464	0.17669	0.03866	-0.265384	0.669746	NM_001033175		auto, < 1.5fold
Tchp	ILMN_213526	TCHP	5	auto	Mus musculus trichoplein, keratin filament binding (Tchp), mRNA.	A930031F18Rik; AV279199	Category_1b	-0.32639	0.22238	0.2429	0.03162	0.38597	NM_029992		auto, < 1.5fold
Ccdc65	ILMN_209401	CCDC65	15	auto	Mus musculus coiled-coil domain containing 65 (Ccdc65), mRNA.	AI428139; 4933417K04Rik; AU020178; NYD-SP28	Category_1b	-0.31819	0.19621	-0.05487	-0.20403	0.18327	NM_153518		auto, < 1.5fold
Zkscan17	ILMN_252093	ZKSCAN17	11	auto	Mus musculus zinc finger with KRAB and SCAN domains 17 (Zkscan17), mRNA.	MGC36538; Zfp496; D130067D09; RP23-210M6.6; Nizp1; BC040205	Category_1b	-0.469487	0.29116	0.10567	-0.3148	0.46607	NM_172941		auto, < 1.5fold
AU022870	ILMN_223685	AU022870	5	auto	Mus musculus expressed sequence AU022870 (AU022870), mRNA.	MGC56855	Category_1b	-0.32639	-0.11153	-0.02878	0.08042	0.23224	NM_177682		auto, < 1.5fold
Med16	ILMN_221890	MED16	10	auto	Mus musculus mediator complex subunit 16 (Med16), mRNA.	Thrap5; 95kDa; A630083L04; Trap95	Category_1b	-0.4486	0.01962	-0.13494	0.15821	0.21009	NM_198107		auto, < 1.5fold
Sirt1	ILMN_214001	SIRT1	10	auto	Mus musculus sirtuin 1 (silent mating type information regulation 2, homolog) 1 (S. cerevisiae) (Sirt1), mRNA.	Sir2; Sir2a; AA673258; Sir2alpha; SIR2L1	Category_1b	-0.366863	-0.172619	-0.146123	-0.043267	0.52824	NM_019812		auto, < 1.5fold
Xpo4	ILMN_185320	XPO4	14	auto	Mus musculus exportin 4 (Xpo4), mRNA.	mKIAA1721; B430309A01Rik	Category_1b	-0.386424	-0.012493	0.047477	-0.251181	0.029083	NM_020506		auto, < 1.5fold
LOC209706	ILMN_198966	LOC209706	9	auto			Category_1b	-0.354903	-0.002795	0.04663	-0.146996	-0.005681	XM_150249		auto, < 1.5fold
Aip	ILMN_224270	AIP	19	auto	Mus musculus aryl-hydrocarbon receptor-interacting protein (Aip), mRNA.	D19Bwg1412e; Ara9; Xap2; AA408703; AW476050; Fkbp16	Category_1b	-0.32717	-0.05857	0.06278	-0.23375	-0.09979	NM_016666		auto, < 1.5fold
Agtr1a	ILMN_222907	AGTR1A	13	auto	Mus musculus angiotensin II receptor, type 1a (Agtr1a), mRNA.	AT2R1A; Agtr-1a; AT2R1; Agtr1; AT1; AI551199; AT1a; MGC37610; Angtr-1a; AG2S; 1810074K20Rik	Category_1b	-1.31946	0.037696	0.039791	-0.035521	0.468137	NM_177322		auto, 1.5fold
Btrc	ILMN_193084	BTRC	19	auto	Mus musculus beta-transducin repeat containing protein (Btrc), transcript variant 2, mRNA.	b-TrCP; KIAA4123; Beta-Trcp1; mSlimb; Slimb; FWD1; mKIAA4123; Fbw1a; beta-TrCP	Category_1b	-0.945564	0.038012	0.085848	-0.236919	0.412656	NM_009771		auto, 1.5fold
Zfp496	ILMN_190390	ZFP496	11	auto			Category_1b	-0.42134	-0.04764	-0.08091	-0.27235	0.16726	NM_172941		auto, < 1.5fold
Cnbp2	ILMN_196673	CNBP2	X	X	Mus musculus cellular nucleic acid binding protein 2 (Cnbp2), mRNA.	4930513O09Rik	Category_2	0.88929	0.65397	0.81108	1.26936	1.31337	NM_029158		X, 1.5fold
Actrt1	ILMN_211644	ACTRT1	X	X	Mus musculus actin-related protein T1 (Actrt1), mRNA.	1700061J02Rik; MGC144638; MGC144637; Arp-T1	Category_2	1.25238	0.91337	1.34183	1.7388	1.7323	NM_028514		X, 1.5fold
Cpxcr1	ILMN_232377	CPXCR1	X	X	Mus musculus CPX chromosome region, candidate 1 (Cpxcr1), mRNA.	Gm1143	Category_2	1.07678	0.582563	0.980347	1.25738	1.48015	NM_001033471		X, 1.5fold
1110059M19Rik	ILMN_220773	1110059M19RIK	X	X			Category_2	0.606945	0.468458	0.83084	0.985158	0.962262	XM_978018		X, 1.5fold
1700025D03Rik	ILMN_201762	1700025D03RIK	X	X	Mus musculus RIKEN cDNA 1700025D03 gene (1700025D03Rik), mRNA.	RP23-149B17.1	Category_2	0.694	0.46642	0.85558	1.07213	1.13964	NM_026469		X, 1.5fold
LOC382213	ILMN_200813	LOC382213	X (discontinued)	X			Category_2	1.29275	1.1695	1.54235	2.3038	1.94613		Xmr relative	X, 1.5fold
LOC628053	ILMN_231407	LOC628053	X	X	Mus musculus hypothetical LOC628053 (LOC628053), mRNA.		Category_2	0.91649	0.69833	1.04866	1.65889	1.32725	NM_001081476		X, 1.5fold
Cypt9	ILMN_237115	CYPT9		unmapped	Mus musculus cysteine-rich perinuclear theca 9 (Cypt9), mRNA.		Category_2	0.70799	0.5882	0.6528	1.09799	0.95352	NM_001039942	Probably X-linked like most of the Cypt family	unmapped, 1.5fold
Rhox11	ILMN_223196	RHOX11	X	X	Mus musculus reproductive homeobox 11 (Rhox11), mRNA.	BC049711; Gm39; MGC58663	Category_2	1.05842	0.87959	0.935401	1.57309	1.3821	NM_198598		X, 1.5fold
LOC100039120	ILMN_192739	LOC100039120	X	X	PREDICTED: Mus musculus similar to Xlr-related, meiosis regulated, transcript variant 1 (LOC100039120), mRNA.		Category_2	1.24632	0.71745	1.01164	1.96693	1.78353	XM_001472448	Xmr relative	X, 1.5fold
4931400O07Rik	ILMN_219515	4931400O07RIK	X	X	PREDICTED: Mus musculus RIKEN cDNA 4931400O07 gene (4931400O07Rik), mRNA.		Category_2	0.592132	0.357388	0.376491	0.843515	0.844302	XM_985358		X, 1.5fold
1700084M14Rik	ILMN_184803	1700084M14RIK	X	X			Category_2	0.60679	0.44792	0.70672	1.18572	1.19905	XR_001621		X, 1.5fold
Cypt2	ILMN_223630	CYPT2	X	X	Mus musculus cysteine-rich perinuclear theca 2 (Cypt2), mRNA.	MGC74041; Ckt1	Category_2	0.83083	0.60149	0.96046	1.62088	1.59573	NM_173436		X, 1.5fold
4930557A04Rik	ILMN_217036	4930557A04RIK	X	X	PREDICTED: Mus musculus RIKEN cDNA 4930557A04 gene (4930557A04Rik), mRNA.		Category_2	0.82502	0.5135	1.00656	1.46945	1.39461	XM_001481251		X, 1.5fold
4921511C20Rik	ILMN_222216	4921511C20RIK	X	X	Mus musculus RIKEN cDNA 4921511C20 gene (4921511C20Rik) on chromosome X.	Gm383	Category_2	0.52909	0.324084	0.539192	0.89133	1.1074	XR_035167		X, < 1.5fold
EG627311	ILMN_198707	EG627311	X	X	PREDICTED: Mus musculus predicted gene, EG627311 (EG627311), mRNA.		Category_2	0.70925	0.591763	1.02307	1.56697	1.77002	XM_891970		X, 1.5fold
1700023I07Rik	ILMN_222484	1700023I07RIK	X	X	Mus musculus RIKEN cDNA 1700023I07 gene (1700023I07Rik), mRNA.		Category_2	0.505647	0.340441	0.672602	1.2906	1.09211	NM_029707		X, < 1.5fold
MGC118210	ILMN_232052	MGC118210	X	X	Mus musculus similar to XMR (MGC118210), mRNA.		Category_2	0.82148	0.96173	0.89173	1.72529	1.40503	NM_001025607	Xmr relative	X, 1.5fold
EG546282	ILMN_235895	EG546282	X	X	Mus musculus predicted gene, EG546282 (EG546282), mRNA.	MGC118208	Category_2	0.40032	0.6322	0.61218	0.95232	0.75559	NM_001081657	Xmr relative	X, < 1.5fold
LOC100045423	ILMN_213375	LOC100045423	X	X	PREDICTED: Mus musculus similar to 1700012L04Rik protein (LOC100045423), mRNA.		Category_2	0.51133	0.50809	0.35253	0.942	0.69144	XM_001472536	H2AL1 copy	X, < 1.5fold
4933401B06Rik	ILMN_196512	4933401B06RIK	X	X	PREDICTED: Mus musculus RIKEN cDNA 4933401B06 gene (4933401B06Rik), mRNA.		Category_2	0.531039	0.437139	0.63284	0.943336	0.556669	XM_001479708		X, < 1.5fold
Wdr13	ILMN_186433	WDR13	X	X	Mus musculus WD repeat domain 13 (Wdr13), mRNA.	MGC158990; 5730411P10Rik; mMg21; MGC117822; W51679; DXHXS7467e; 1700060B08Rik	Category_2	0.57165	0.53505	0.70917	0.978068	0.6815	NM_026137		X, < 1.5fold
LOC100046339	ILMN_200873	LOC100046339	X	X	PREDICTED: Mus musculus similar to H2A histone family, member B3 (LOC100046339), mRNA.		Category_2	0.758282	0.475782	0.900711	1.08662	0.693883	XM_001472670	Related to H2A-Bbd	X, 1.5fold
4930524E20Rik	ILMN_242965	4930524E20RIK	X	X	Mus musculus RIKEN cDNA 4930524E20 gene (4930524E20Rik), mRNA.		Category_2	0.791527	0.413849	0.78398	1.07684	0.820041	NM_001081661		X, 1.5fold
4930447F04Rik	ILMN_196508	4930447F04RIK	X	X			Category_2	0.792245	0.487853	0.822667	1.50684	0.929753	AK015402		X, 1.5fold
EG546347	ILMN_232085	EG546347	X	X	Mus musculus predicted gene, EG546347 (EG546347), mRNA.	MGC118250	Category_2	0.6126	0.39316	0.68554	1.23535	0.92158	NM_001034103		X, 1.5fold
LOC664837	ILMN_199992	LOC664837	5	auto	PREDICTED: Mus musculus hypothetical LOC664837, transcript variant 2 (LOC664837), mRNA.		Category_2	0.66241	0.15212	0.71635	0.93624	0.75566	XM_973329		auto, 1.5fold
1700020N15Rik	ILMN_220159	1700020N15RIK	X	X			Category_2	0.69062	0.45577	0.51245	0.84632	0.77225	XM_001473869		X, 1.5fold
4930468A15Rik	ILMN_218851	4930468A15RIK	X	X	PREDICTED: Mus musculus RIKEN cDNA 4930468A15 gene (4930468A15Rik), mRNA.		Category_2	0.97255	0.67644	0.71974	1.14416	0.98276	XM_135954		X, 1.5fold
Tspan6	ILMN_194821	TSPAN6	X	X	Mus musculus tetraspanin 6 (Tspan6), mRNA.	AI316786; T245; Tm4sf6; TSPAN-6; 6720473L21Rik; MGC117923; Tm4sf	Category_2	0.85774	0.56973	0.52676	0.90693	0.85549	NM_019656		X, 1.5fold
Gm732	ILMN_260916	GM732	X	X	Mus musculus gene model 732, (NCBI) (Gm732), mRNA.	RP23-18K13.2	Category_2	1.04497	0.78361	0.65668	1.43125	1.20403	NM_001033252		X, 1.5fold
Ctag2	ILMN_222168	CTAG2	X	X	PREDICTED: Mus musculus cancer/testis antigen 2 (Ctag2), misc RNA.		Category_2	1.0765	0.85636	0.69774	1.32973	1.12561	XR_035228		X, 1.5fold
Cypt10	ILMN_236117	CYPT10		unmapped	Mus musculus cysteine-rich perinuclear theca 10 (Cypt10), mRNA.		Category_2	0.65716	0.5911	0.46706	0.88145	0.9297	NM_001039944	Probably X-linked like most of the Cypt family	unmapped, 1.5fold
Cypt6	ILMN_220801	CYPT6	X	X	Mus musculus cysteine-rich perinuclear theca 6 (Cypt6), mRNA.	TISP55; MGC74194; Cypt1; Cypt5; Ckt1r3; 4931420D14Rik	Category_2	0.69499	0.64761	0.52382	0.9797	0.9497	NM_025738		X, 1.5fold
1700006H02Rik	ILMN_196351	1700006H02RIK	X	X			Category_2	0.71448	0.55554	0.46392	0.83562	0.92851	NM_173367	Cypt3	X, 1.5fold
Cypt3	ILMN_196351	CYPT3	X	X	Mus musculus cysteine-rich perinuclear theca 3 (Cypt3), mRNA.	MGC58437; Ckt1r1; 1700006H02Rik	Category_2	0.6517	0.54468	0.4065	0.78424	0.82962	NM_173367		X, 1.5fold
LOC634955	ILMN_200784	LOC634955	X	X	PREDICTED: Mus musculus similar to CG30404-PA, isoform A (LOC634955), mRNA.		Category_2	1.06394	0.883353	0.46843	1.36047	1.22945	XM_977987		X, 1.5fold
EG245376	ILMN_247188	EG245376	X	X	Mus musculus predicted gene, EG245376 (EG245376), mRNA.		Category_2	0.4645	0.40803	0.24447	0.50894	0.47121	NM_001081666		X, < 1.5fold
4930428D18Rik	ILMN_225536	4930428D18RIK	X	X	Mus musculus RIKEN cDNA 4930428D18 gene (4930428D18Rik), mRNA.		Category_2	0.979467	0.636207	0.468894	0.964986	1.03129	NM_001033799		X, 1.5fold
EG210457	ILMN_198549	EG210457	X	X	PREDICTED: Mus musculus predicted gene, EG210457 (EG210457), mRNA.		Category_2	1.10356	0.940153	0.750537	1.1411	1.52322	XM_141682		X, 1.5fold
LOC236749	ILMN_236473	LOC236749	X	X	Mus musculus similar to hypothetical protein (LOC236749), mRNA.		Category_2	0.706004	0.697194	0.504074	0.758456	1.14878	NM_001034864		X, 1.5fold
LOC631784	ILMN_257790	LOC631784	X	X	Mus musculus hypothetical protein LOC631784 (LOC631784), mRNA.		Category_2	1.04969	0.89346	0.64106	1.33393	1.70477	NM_001039240		X, 1.5fold
Satl1	ILMN_219886	SATL1	X	X	PREDICTED: Mus musculus spermidine/spermine N1-acetyl transferase-like 1 (Satl1), mRNA.		Category_2	0.88247	0.88219	0.76989	1.04975	1.09152	XM_136025		X, 1.5fold
4930430D24Rik	ILMN_256260	4930430D24RIK	X	X	Mus musculus RIKEN cDNA 4930430D24 gene (4930430D24Rik), mRNA.		Category_2	1.16288	1.14386	1.10554	1.32363	1.54288	NM_0010348656		X, 1.5fold
LOC333588	ILMN_198688	LOC333588	X	X			Category_2	1.22631	1.01856	1.22962	1.48614	1.46922	XM_001474045		X, 1.5fold
4930519F16Rik	ILMN_194173	4930519F16RIK	X	X			Category_2	1.0943	0.776561	0.830325	1.01384	1.08189	NM_029170		X, 1.5fold
1600025M17Rik	ILMN_221630	1600025M17RIK	X	X	PREDICTED: Mus musculus RIKEN cDNA 1600025M17 gene (1600025M17Rik), mRNA.		Category_2	1.42904	1.15931	1.13266	1.51904	1.4889	XM_983040		X, 1.5fold
Mtap7d3	ILMN_222132	MTAP7D3	X	X	Mus musculus MAP7 domain containing 3 (Mtap7d3), mRNA.	4933424A10Rik; RP23-71G11.2	Category_2	0.617858	0.401968	0.39595	0.513056	0.668428	NM_177293		X, 1.5fold
Asb12	ILMN_219860	ASB12	X	X	Mus musculus ankyrin repeat and SOCS box-containing protein 12 (Asb12), mRNA.	2310036C05Rik; Asb-12; MGC130200	Category_2	0.935191	0.589889	0.707534	0.776491	1.19135	NM_080858		X, 1.5fold
Sh3kbp1	ILMN_219487	SH3KBP1	X	X	Mus musculus SH3-domain kinase binding protein 1 (Sh3kbp1), mRNA.	Ruk; AI447724; Seta; 1200007H22Rik; 5830464D22Rik; 1700125L08Rik	Category_2	0.741531	0.630251	0.566661	0.565019	0.806101	NM_021389		X, 1.5fold
EG545047	ILMN_225380	EG545047	14	auto	Mus musculus predicted gene, EG545047 (EG545047), mRNA.	MGC118309	Category_2	1.02542	0.51711	0.88697	0.88727	1.55895	NM_001034102		auto, 1.5fold
4930432H15Rik	ILMN_219215	4930432H15RIK	X	X	Mus musculus RIKEN cDNA 4930432H15 gene (4930432H15Rik), mRNA.	4930527G05Rik	Category_2	0.812091	0.562618	1.01521	0.9516	1.37995	NM_028671		X, 1.5fold
Gm362	ILMN_198555	GM362	X	X	PREDICTED: Mus musculus gene model 362, (NCBI) (Gm362), mRNA.		Category_2	0.672625	0.588103	0.687795	1.03428	1.44867	XM_141720		X, 1.5fold
1700008I05Rik	ILMN_216883	1700008I05RIK	X	X	Mus musculus RIKEN cDNA 1700008I05 gene (1700008I05Rik), mRNA.	TCP11; C77164	Category_2	0.72956	0.52443	0.70978	0.94861	1.41721	NM_027952		X, 1.5fold
E330034G19Rik	ILMN_196636	E330034G19RIK	14	auto	Mus musculus RIKEN cDNA E330034G19 gene (E330034G19Rik), mRNA.	AA415275	Category_2	0.67102	0.541015	0.787597	0.714624	0.822049	NM_001033214		auto, 1.5fold
Speer4c	ILMN_224236	SPEER4C	5	auto			Category_2	0.73004	0.53497	0.8978	0.73905	0.8388	XM_890800		auto, 1.5fold
LOC383700	ILMN_199591	LOC383700	2	auto			Category_2	0.54182	0.52912	0.76614	0.66838	0.74487	XM_988334		auto, < 1.5fold
LOC100039045	ILMN_199991	LOC100039045	5	auto	PREDICTED: Mus musculus hypothetical protein LOC100039045 (LOC100039045), misc RNA.		Category_2	0.47327	0.427514	0.906855	0.776065	0.79447	XR_030559		auto, < 1.5fold
ENSMUSG00000044227	ILMN_206641	ENSMUSG00000044227	16	auto	PREDICTED: Mus musculus predicted gene, ENSMUSG00000044227 (ENSMUSG00000044227), mRNA.		Category_2	0.86054	0.47908	1.21465	1.2978	1.12171	XM_001474147		auto, 1.5fold
LOC100038949	ILMN_199996	LOC100038949	5	auto	PREDICTED: Mus musculus hypothetical protein LOC100038949 (LOC100038949), mRNA.		Category_2	0.434985	0.473983	0.859639	0.693967	0.541602	XM_001471959		auto, < 1.5fold
Hist1h3e	ILMN_240054	HIST1H3E	13	auto	Mus musculus histone cluster 1, H3e (Hist1h3e), mRNA.	H3-f	Category_2	0.67644	0.62754	0.98346	0.753461	0.70787	NM_178205		auto, 1.5fold
4930528J18Rik	ILMN_187039	4930528J18RIK	10	auto			Category_2	0.812532	0.764566	1.11923	1.08499	0.558147	AK019708		auto, 1.5fold
Hist1h3a	ILMN_246403	HIST1H3A	13	auto	Mus musculus histone cluster 1, H3a (Hist1h3a), mRNA.		Category_2	0.625171	0.709371	1.06834	1.01231	0.591961	NM_013550		auto, 1.5fold
1700042B14Rik	ILMN_216906	1700042B14RIK	X	X			Category_2	0.72936	0.36168	0.202922	0.773003	0.577653	NM_001081671		X, 1.5fold
EG238829	ILMN_198726	EG238829	X	X	Mus musculus predicted gene, EG238829 (EG238829), mRNA.		Category_2	0.698986	0.304908	0.266433	0.66579	0.593022	NM_001013760		X, 1.5fold
LOC100040899	ILMN_254706	LOC100040899	X	X	PREDICTED: Mus musculus similar to Predicted gene, EG434881 (LOC100040899), mRNA.		Category_2	0.7526	0.50705	0.23933	0.74754	0.66745	XM_001475438		X, 1.5fold
Efhc2	ILMN_221980	EFHC2	X	X	Mus musculus EF-hand domain (C-terminal) containing 2 (Efhc2), mRNA.	MGC159328; 4933407D04Rik; mRib72-2	Category_2	0.693282	0.436822	0.16417	0.611638	0.467792	NM_028916		X, 1.5fold
LOC673063	ILMN_196700	LOC673063	X (discontinued)	X	PREDICTED: Mus musculus similar to protein phosphatase 1, regulatory (inhibitor) subunit 11 (LOC673063), mRNA.		Category_2	1.00228	0.552433	0.31464	0.771374	0.90458	XM_001004043		X, 1.5fold
LOC238829	ILMN_255176	LOC238829	X	X	Mus musculus hypothetical LOC238829 (LOC238829), mRNA.		Category_2	0.730714	0.365274	0.178161	0.490353	0.678914	NM_001013760		X, 1.5fold
Spaca5	ILMN_198542	SPACA5	X	X	Mus musculus sperm acrosome associated 5 (Spaca5), mRNA.	Gm718	Category_2	0.938344	0.817904	0.582936	0.90683	0.712194	XM_001006691		X, 1.5fold
Akap14	ILMN_241953	AKAP14	X	X	Mus musculus A kinase (PRKA) anchor protein 14 (Akap14), mRNA.		Category_2	1.06929	0.85238	0.69739	1.0199	0.74341	NM_001033785		X, 1.5fold
Ribc1	ILMN_217863	RIBC1	X	X	Mus musculus RIB43A domain with coiled-coils 1 (Ribc1), mRNA.	2610028I09Rik; W08639	Category_2	0.86308	0.70737	0.47101	0.70231	0.50128	NM_025660		X, 1.5fold
4930524N10Rik	ILMN_196516	4930524N10RIK	X	X	PREDICTED: Mus musculus RIKEN cDNA 4930524N10 gene (4930524N10Rik), misc RNA.		Category_2	0.93529	0.55366	0.57005	0.81661	0.43531	XR_001603		X, 1.5fold
1110008P14Rik	ILMN_216202	1110008P14RIK	2	auto	Mus musculus RIKEN cDNA 1110008P14 gene (1110008P14Rik), mRNA.	C79326; RP23-161B9.10	Category_2	0.45579	0.09315	0.21971	0.67357	0.22319	NM_198001		auto, < 1.5fold
Ssxb10	ILMN_246413	SSXB10	X	X	Mus musculus synovial sarcoma, X member B, breakpoint 10 (Ssxb10), mRNA.		Category_2	0.471132	0.039183	0.236833	0.611253	0.339015	NM_199064		X, < 1.5fold
Arl13a	ILMN_223123	ARL13A	X	X	PREDICTED: Mus musculus ADP-ribosylation factor-like 13A, transcript variant 2 (Arl13a), mRNA.		Category_2	0.88389	0.57133	0.40197	1.15465	0.65872	XM_136037		X, 1.5fold
LOC666096	ILMN_224045	LOC666096	X	X	PREDICTED: Mus musculus similar to Xlr-related, meiosis regulated (LOC666096), mRNA.		Category_2	0.92995	0.44532	0.58147	1.42356	0.64254	XM_981599		X, 1.5fold
Ptgds	ILMN_221328	PTGDS	2	auto			Category_2	0.5545	-0.08698	0.26159	1.36403	0.40297	NM_008963		auto, < 1.5fold
Guca1a	ILMN_220524	GUCA1A	17	auto	Mus musculus guanylate cyclase activator 1a (retina) (Guca1a), mRNA.	GC-A; Guca1; mGCAP1; Gcap1	Category_2	0.413277	0.28921	0.400194	1.17281	0.728191	NM_008189		auto, < 1.5fold
Rp23-438h3.2	ILMN_212722	RP23-438H3.2	X	X	Mus musculus hypothetical protein LOC69357 (Rp23-438h3.2), mRNA.	MGC74336; MGC107104	Category_2	0.77899	0.00383	0.84209	1.69102	1.27687	NM_183280		X, 1.5fold
4933400A11Rik	ILMN_221738	4933400A11RIK	X	X	Mus musculus RIKEN cDNA 4933400A11 gene (4933400A11Rik) on chromosome X.	MGC130179; MGC130180	Category_2	0.61668	0.31971	0.36432	1.60422	1.80417	XR_035173		X, 1.5fold
Ppef1	ILMN_198711	PPEF1	X	X	Mus musculus protein phosphatase with EF hand calcium-binding domain 1 (Ppef1), mRNA.	PPEF-1	Category_2	0.721418	0.542486	0.043153	0.401267	0.678943	NM_011147		X, 1.5fold
5730502D15Rik	ILMN_208834	5730502D15RIK	15	auto			Category_2	0.788782	0.746103	0.072313	0.29074	0.717812	NM_026485		auto, 1.5fold
EG434758	ILMN_220786	EG434758	X	X	PREDICTED: Mus musculus predicted gene, EG434758 (EG434758), mRNA.		Category_2	0.452182	0.253552	0.022279	0.075777	0.407398	XM_885355	Rhox3h	X, < 1.5fold
1600014K23Rik	ILMN_212439	1600014K23RIK	X	X	PREDICTED: Mus musculus RIKEN cDNA 1600014K23 gene, transcript variant 4 (1600014K23Rik), mRNA.		Category_2	0.595329	0.538575	-0.216992	0.404555	0.750542	XM_135938		X, 1.5fold
Pak3	ILMN_222180	PAK3	X	X	Mus musculus p21 (CDKN1A)-activated kinase 3 (Pak3), mRNA.	mPAK-3; PAK-3; Stk4; Pak65beta; Pak65alpha	Category_2	0.764107	0.600987	0.19333	0.578249	1.09603	NM_008778		X, 1.5fold
LOC213449	ILMN_198639	LOC213449	X	X			Category_2	0.575601	0.532702	0.054289	0.494981	0.925725	AK133246		X, < 1.5fold
1600013E24Rik	ILMN_201722	1600013E24RIK	X	X			Category_2	0.681716	0.890477	0.344262	0.763157	1.37933	AK005439		X, 1.5fold
4932429P05Rik	ILMN_198744	4932429P05RIK	X	X	Mus musculus RIKEN cDNA 4932429P05 gene (4932429P05Rik), mRNA.	RP23-256C8.1	Category_2	0.619087	0.300498	0.041542	0.578624	0.985407	XM_141917		X, 1.5fold
Bmp7	ILMN_202602	BMP7	2	auto			Category_2	0.821764	0.627123	0.299421	0.224848	0.52702	NM_007557		auto, 1.5fold
Asb9	ILMN_217406	ASB9	X	X	Mus musculus ankyrin repeat and SOCS box-containing protein 9 (Asb9), mRNA.	1700011M07Rik	Category_2	0.59055	0.45026	0.40277	0.30864	0.48319	NM_027027		X, 1.5fold
LOC100040479	ILMN_207372	LOC100040479	X	X	PREDICTED: Mus musculus hypothetical protein LOC100040479 (LOC100040479), mRNA.		Category_2	0.435142	0.211901	0.318382	0.087113	0.306385	XM_001474763		X, < 1.5fold
4930449I24Rik	ILMN_253759	4930449I24RIK	5	auto	Mus musculus RIKEN cDNA 4930449I24 gene (4930449I24Rik), mRNA.		Category_2	0.30368	0.46584	0.45281	0.26885	1.06889	NM_026136		auto, < 1.5fold
Speer4a	ILMN_201519	SPEER4A	5	auto	Mus musculus spermatogenesis associated glutamate (E)-rich protein 4a (Speer4a), mRNA.	1700027N01Rik; SPEER-4A	Category_2	0.431231	0.466719	0.973806	0.423584	1.24344	NM_029376		auto, < 1.5fold
Xk	ILMN_188482	XK	X	X	Mus musculus Kell blood group precursor (McLeod phenotype) homolog (Xk), mRNA.	1810038K19Rik; XRG1; Xkh	Category_2	0.37282	0.039904	0.513583	0.387002	1.13297	NM_023500		X, < 1.5fold
LOC331595	ILMN_199105	LOC331595	10	auto			Category_2	0.476678	0.813988	0.42167	0.17046	0.893528			auto, < 1.5fold
Gm1141	ILMN_200818	GM1141	X	X	Mus musculus gene model 1141, (NCBI) (Gm1141), mRNA.		Category_2	0.609969	0.825568	0.467784	0.250241	1.32772	NM_001033470		X, 1.5fold
Hist1h4c	ILMN_208655	HIST1H4C	13	auto	Mus musculus histone cluster 1, H4c (Hist1h4c), mRNA.		Category_2	0.484475	0.335888	0.453841	0.279287	0.063186	NM_178208		auto, < 1.5fold
Hist1h4a	ILMN_196739	HIST1H4A	13	auto	Mus musculus histone cluster 1, H4a (Hist1h4a), mRNA.		Category_2	0.53793	0.41865	0.48492	0.31014	0.16515	NM_178192		auto, < 1.5fold
Hist1h4f	ILMN_196722	HIST1H4F	13	auto	Mus musculus histone cluster 1, H4f (Hist1h4f), mRNA.		Category_2	0.534662	0.429132	0.509794	0.455737	0.031327	NM_175655		auto, < 1.5fold
Hist1h4i	ILMN_195070	HIST1H4I	13	auto	Mus musculus histone cluster 1, H4i (Hist1h4i), mRNA.		Category_2	0.430159	0.417177	0.646269	0.331657	0.115503	NM_175656		auto, < 1.5fold
Leng9	ILMN_222984	LENG9	7	auto	Mus musculus leukocyte receptor cluster (LRC) member 9 (Leng9), mRNA.	F630035L11Rik; 9530024C23Rik	Category_2	0.465002	0.225236	0.32025	0.423757	0.087969	NM_175529		auto, < 1.5fold
Pcdhgb2	ILMN_221409	PCDHGB2	18	auto	Mus musculus protocadherin gamma subfamily B, 2 (Pcdhgb2), mRNA.		Category_2	0.549991	0.590529	0.304843	0.57221	0.085028	NM_033575		auto, < 1.5fold
Pin4	ILMN_218110	PIN4	X	X			Category_2	0.498043	0.316589	0.116446	0.509082	0.033077	NM_027181		X, < 1.5fold
Adipoq	ILMN_221626	ADIPOQ	16	auto	Mus musculus adiponectin, C1Q and collagen domain containing (Adipoq), mRNA.	adipo; Acrp30; GBP28; Acdc; apM1; 30kDa	Category_2	0.36628	0.4491	0.36965	0.70615	-0.08607	NM_009605		auto, < 1.5fold
LOC665506	ILMN_184350	LOC665506	6	auto	PREDICTED: Mus musculus similar to T-cell receptor beta-2 chain C region (LOC665506), mRNA.		Category_2	0.48425	0.33426	0.33907	0.964447	0.08616	XM_977361		auto, < 1.5fold
1700080O16Rik	ILMN_209046	1700080O16RIK	X	X	PREDICTED: Mus musculus RIKEN cDNA 1700080O16 gene (1700080O16Rik), mRNA.		Category_2	0.59634	0.18292	0.0775	0.45725	0.13452	XM_135858		X, 1.5fold
1700092K14Rik	ILMN_219587	1700092K14RIK	11	auto			Category_2	0.960808	0.382013	0.317151	0.574364	0.331156	AK007042		auto, 1.5fold
scl0001337.1_14	ILMN_192421	SCL0001337.1_14	11	auto			Category_2	0.313093	0.037318	0.06663	0.166028	0.02418	NM_010716		auto, < 1.5fold
LOC639341	ILMN_198203	LOC639341	5	auto	PREDICTED: Mus musculus similar to putative (LOC639341), mRNA.		Category_2	0.74828	0.51979	0.20755	0.40574	0.05645	XM_915736		auto, 1.5fold
Rhox3a	ILMN_220786	RHOX3A	X	X	Mus musculus reproductive homeobox 3A (Rhox3a), mRNA.	Gm1138; AY147207; Prx	Category_2	0.460355	0.253938	0.119755	0.114883	0.102956	NM_194063		X, < 1.5fold
Tmem86a	ILMN_214221	TMEM86A	7	auto	Mus musculus transmembrane protein 86A (Tmem86a), mRNA.	1810054O13Rik; AW742698; AI414959	Category_2	0.4287	0.03748	0.03341	0.3253	0.20376	NM_026436		auto, < 1.5fold
Ssxb5	ILMN_228620	SSXB5	X	X	Mus musculus synovial sarcoma, X member B, breakpoint 5 (Ssxb5), mRNA.		Category_2	0.472864	0.08035	0.041383	0.308996	0.28834	NM_199319		X, < 1.5fold
Klk1b5	ILMN_196768	KLK1B5	7	auto	Mus musculus kallikrein 1-related peptidase b5 (Klk1b5), mRNA.	Klk5; mGK-5	Category_2	1.13232	0.252733	0.30935	0.61934	0.652783	NM_008456		auto, 1.5fold
LOC631002	ILMN_252375	LOC631002	X	X	Mus musculus synovial sarcoma, X member B family member (LOC631002), mRNA.		Category_2	0.439186	0.019932	0.006961	0.379044	0.412546	NM_001081565		X, < 1.5fold
Klk1b16	ILMN_196767	KLK1B16	7	auto	Mus musculus kallikrein 1-related peptidase b16 (Klk1b16), mRNA.	mGk-16; Klk16	Category_2	0.741948	0.211337	-0.43191	0.5517	0.573988	NM_008454		auto, 1.5fold
1700013H16Rik	ILMN_217112	1700013H16RIK	X	X	PREDICTED: Mus musculus RIKEN cDNA 1700013H16 gene (1700013H16Rik), mRNA.		Category_2	0.557425	0.163308	-0.15685	0.505168	0.382994	XM_135430		X, < 1.5fold
1700072E05Rik	ILMN_209155	1700072E05RIK	X	X	Mus musculus RIKEN cDNA 1700072E05 gene (1700072E05Rik), mRNA.		Category_2	0.586586	0.237778	-0.178413	0.846419	0.307847	NM_028554		X, 1.5fold
Klk1b26	ILMN_196712	KLK1B26	7	auto	Mus musculus kallikrein 1-related petidase b26 (Klk1b26), mRNA.	mGK26; PRECE-2; Klk26; mGK-26; Egfbp2	Category_2	1.31549	0.85347	-0.53905	1.89023	1.28912	NM_010644		auto, 1.5fold
Adam26b	ILMN_218653	ADAM26B	8	auto	Mus musculus a disintegrin and metallopeptidase domain 26B (Adam26b), mRNA.		Category_2	0.328866	0.296133	-0.201054	0.318231	0.19803	NM_001009547		auto, < 1.5fold
LOC100040755	ILMN_201474	LOC100040755	14	auto	PREDICTED: Mus musculus similar to Predicted gene, EG545013 (LOC100040755), misc RNA.		Category_2	0.41654	-0.05709	0.5752	0.33275	-0.1153	XR_032249		auto, < 1.5fold
LOC229550	ILMN_197575	LOC229550	3	auto			Category_2	0.426748	0.659286	-0.242042	0.468418	-0.07128	XM_001479737		auto, < 1.5fold
LOC269859	ILMN_198486	LOC269859	7	auto	PREDICTED: Mus musculus similar to protein tyrosine phosphatase 4a1 (LOC269859), mRNA.		Category_2	0.35507	0.07847	-0.14731	-0.01386	0.18289			auto, < 1.5fold
1500002O10Rik	ILMN_216439	1500002O10RIK	2	auto			Category_2	0.388441	0.212785	-0.131763	-0.13143	0.259952	AK005124		auto, < 1.5fold
LOC385780	ILMN_199350	LOC385780	16 (discontinued)	auto			Category_2	0.593923	0.608433	-0.430059	0.160624	0.581716			auto, 1.5fold
Rps4x	ILMN_233225	RPS4X	X	X	Mus musculus ribosomal protein S4, X-linked (Rps4x), mRNA.	MGC118104; MGC102174; Rps4-1; Rps4	Category_2	0.38135	-0.22655	-0.06561	-0.07322	0.23611	NM_009094		X, < 1.5fold
B230343A10Rik	ILMN_190249	B230343A10RIK	11	auto			Category_2	0.387653	-0.091117	0.221204	-0.1251	0.442611	NM_008088		auto, < 1.5fold
