# Supplementary material for: The Multicopy Gene Sly Represses the Sex Chromosomes in the Male Mouse Germline after Meiosis
Source: PLoS Biol. 2009 Nov 17;7(11):e1000244. doi: 10.1371/journal.pbio.1000244 (PMC2770110; doi:10.1371/journal.pbio.1000244)
Supplement: Figure S6 — Results from the microarray analyses performed on purified spermatids from Sly -deficient mice (sh367) and MSYq-deficient mice (2/3MSYq−). Differentially expressed genes were grouped into seven categories based on their expression ratios across genotypes. The front page of the Excel sheet shows the chromosomal distribution of the genes in each category. The second page shows the normalized expression values and annotation data for the 272 Illumina probes detected as differentially expressed (with a change >1.5-fold) in sh367 spermatid RNA relative to RNA from normal littermates. The table on the third page shows the number of genes identified in the whole testis array that are also significant in the spermatid array. (0.10 MB XLS) [file pbio.1000244.s006.xls]

## Sheet: Cover sheet
												Cocquet_Figure S6
Groups
Group 1									Down in shSLY spermatids, up in 2/3 Yqdel spermatids
Group 2									Down in shSLY spermatids, down in 2/3 Yqdel spermatids
Group 3									Down in shSLY spermatids, no clear change in 2/3 Yqdel spermatids
Group 4									Up in shSLY spermatids, down in 2/3 Yqdel spermatids
Group 5									Up in shSLY spermatids, no clear change in 2/3 Yqdel spermatids
Group 6a									Up in shSLY spermatids, moderately up in 2/3 Yqdel spermatids
Group 6b									Up in shSLY spermatids, more strongly up in 2/3 Yqdel spermatids
Breakdowns
	X	Y	auto	unmapped	X	Y	auto	unmapped	X	Y	auto	unmapped
Total down in shSLY	0	0	57	2	0	0	96.6	3.4	0 (0%)	0 (0%)	57 (96.6%)	2 (3.4%)
Total up in shSLY	126	26	58	3	59.2	12.2	27.2	1.4	126 (59.2%)	26 (12.2%)	58 (27.2%)	3 (1.4%)	Unmapped category includes two Cypt genes that are almost certainly X-linked
Group 1	0	0	1	0	0	0	100	0	0 (0%)	0 (0%)	1 (100%)	0 (0%)
Group 2	0	0	18	0	0	0	100	0	0 (0%)	0 (0%)	18 (100%)	0 (0%)
Group 3	0	0	38	2	0	0	95	5	0 (0%)	0 (0%)	38 (95%)	2 (5%)
Group 4	0	14	3	0	0	82.4	17.6	0	0 (0%)	14 (82.4%)	3 (17.6%)	0 (0%)
Group 5	9	6	18	1	26.5	17.6	52.9	2.9	9 (26.5%)	6 (17.6%)	18 (52.9%)	1 (2.9%)
Group 6a	24	6	28	0	41.4	10.3	48.3	0	24 (41.4%)	6 (10.3%)	28 (48.3%)	0 (0%)
Group 6b	93	0	9	2	89.4	0	8.7	1.9	93 (89.4%)	0 (0%)	9 (8.7%)	2 (1.9%)	Unmapped category includes two Cypt genes that are almost certainly X-linked

## Sheet: Normalised data
SYMBOL	SEARCH_KEY	CHROMOSOME	X/Y/auto	DEFINITION	Group	Ratio_shSLY_spermatids	Ratio_2_3_Yqdel_spermatids	ACCESSION	Notes
Hsd3b4	ILMN_222998	3	auto	Mus musculus hydroxy-delta-5-steroid dehydrogenase, 3 beta- and steroid delta-isomerase 4 (Hsd3b4), mRNA.	Group 1	-0.628584	0.550511	NM_008294.1
4732458O05Rik	ILMN_203137	10	auto		Group 2	-0.626002	-0.175232	AK028819
Clcnka	ILMN_209561	4	auto	Mus musculus chloride channel Ka (Clcnka), mRNA.	Group 2	-0.588064	-0.165236	NM_024412.2
BC016495	ILMN_216548	19	auto	Mus musculus cDNA sequence BC016495 (BC016495), mRNA.	Group 2	-0.658806	-0.181934	NM_145497.2
Capn13	ILMN_230450	17	auto	Mus musculus calpain 13 (Capn13), mRNA.	Group 2	-1.07115	-0.317058	NM_001033444.2
Rnf170	ILMN_187098	8	auto	Mus musculus ring finger protein 170 (Rnf170), mRNA.	Group 2	-0.860928	-0.293157	NM_029965.2
Slc39a12	ILMN_250798	2	auto	Mus musculus solute carrier family 39 (zinc transporter), member 12 (Slc39a12), mRNA.	Group 2	-0.735866	-0.156045	NM_001012305.1
H2-Ke6	ILMN_214901	17	auto	Mus musculus H2-K region expressed gene 6 (H2-Ke6), mRNA.	Group 2	-0.641368	-0.125687	NM_013543.1
Zfp69	ILMN_253249	4	auto	Mus musculus zinc finger protein 69 (Zfp69), mRNA.	Group 2	-0.601852	-0.146023	NM_001005788.2
Salf-pending	ILMN_201586	17	auto		Group 2	-1.02873	-0.432471	XM_140120.4
LOC271697	ILMN_196910	1	auto		Group 2	-0.713566	-0.293389	XM_194683.2
Abcb11	ILMN_223040	2	auto	Mus musculus ATP-binding cassette, sub-family B (MDR/TAP), member 11 (Abcb11), mRNA.	Group 2	-0.692793	-0.272941	NM_021022.3
Ndst2	ILMN_222566	14	auto	Mus musculus N-deacetylase/N-sulfotransferase (heparan glucosaminyl) 2 (Ndst2), mRNA.	Group 2	-0.627735	-0.292173	NM_010811.2
Pth2r	ILMN_214790	1	auto	Mus musculus parathyroid hormone 2 receptor (Pth2r), mRNA.	Group 2	-0.591206	-0.299667	NM_139270.2
Klrg2	ILMN_212869	6	auto	Mus musculus killer cell lectin-like receptor subfamily G, member 2 (Klrg2), mRNA.	Group 2	-0.672656	-0.382042	NM_001033171.2
4933417G07Rik	ILMN_191795	3	auto	PREDICTED: Mus musculus RIKEN cDNA 4933417G07 gene (4933417G07Rik), misc RNA.	Group 2	-0.683194	-0.386728	XR_002339.1
Chi3l3	ILMN_226085	3	auto	Mus musculus chitinase 3-like 3 (Chi3l3), mRNA.	Group 2	-0.624919	-0.371813	NM_009892
C030034J23Rik	ILMN_207361	1	auto		Group 2	-0.610776	-0.47163	AK081262
Ext1	ILMN_221180	15	auto	Mus musculus exostoses (multiple) 1 (Ext1), mRNA.	Group 2	-0.688432	-0.470689	NM_010162.2
Rpp21	ILMN_220751	17	auto	Mus musculus ribonuclease P 21 subunit (human) (Rpp21), mRNA.	Group 3	-0.7891	0.0482197	NM_026308.2
2510002D24Rik	ILMN_214485	16	auto	Mus musculus RIKEN cDNA 2510002D24 gene (2510002D24Rik), mRNA. XM_922927	Group 3	-0.70142	0.0470791	NM_001033164.2
Rdm1	ILMN_215276	11	auto	Mus musculus RAD52 motif 1 (Rdm1), mRNA.	Group 3	-0.811668	0.0367584	NM_025654.2
Ufc1	ILMN_222108	1	auto	Mus musculus ubiquitin-fold modifier conjugating enzyme 1 (Ufc1), mRNA.	Group 3	-0.719177	0.0387268	NM_025388.2
Chaf1b	ILMN_215876	16	auto	Mus musculus chromatin assembly factor 1, subunit B (p60) (Chaf1b), mRNA.	Group 3	-0.714204	0.0673437	NM_028083.3
Agtr1a	ILMN_222907	13	auto	Mus musculus angiotensin II receptor, type 1a (Agtr1a), mRNA.	Group 3	-1.28081	-0.00211906	NM_177322.2
Ppara	ILMN_221142	15	auto	Mus musculus peroxisome proliferator activated receptor alpha (Ppara), mRNA.	Group 3	-0.608936	0.00678587	NM_011144.2
Sra1	ILMN_208746	18	auto	Mus musculus steroid receptor RNA activator 1 (Sra1), mRNA.	Group 3	-0.671978	0.0204268	NM_025291.1
EG382161	ILMN_199249	17	auto	PREDICTED: Mus musculus predicted gene, EG382161 (EG382161), mRNA.	Group 3	-0.674402	0.0973401	XM_001477831.1
Phpt1	ILMN_212413	2	auto	Mus musculus phosphohistidine phosphatase 1 (Phpt1), mRNA.	Group 3	-0.772265	0.110709	NM_029293.2
C130034I18Rik	ILMN_220726	6	auto	Mus musculus RIKEN cDNA C130034I18 gene (C130034I18Rik), mRNA.	Group 3	-0.612653	0.0904641	NM_177233.5
Nme3	ILMN_222087	17	auto	Mus musculus non-metastatic cells 3, protein expressed in (Nme3), mRNA.	Group 3	-0.630292	0.0918493	NM_019730.1
1810012K16Rik	ILMN_215805	8	auto		Group 3	-1.53989	0.235086	XM_150054.1
2400010D15Rik	ILMN_211381	18	auto		Group 3	-0.80452	0.103578	NM_029623.1
Lxn	ILMN_218315	3	auto	Mus musculus latexin (Lxn), mRNA.	Group 3	-0.801915	0.102695	NM_016753.4
Zfp371	ILMN_195905	7	auto	Mus musculus zinc finger protein 371 (Zfp371), mRNA.	Group 3	-0.694546	-0.0717239	NM_133204.2
LOC381483	ILMN_229864	3	auto	Mus musculus hypothetical LOC381483 (LOC381483), mRNA.	Group 3	-0.804287	-0.0848608	NM_001033772.1
Chac1	ILMN_211596	2	auto	Mus musculus ChaC, cation transport regulator-like 1 (E. coli) (Chac1), mRNA.	Group 3	-0.665973	-0.0604591	NM_026929.3
0710007G10Rik	ILMN_193396	5	auto		Group 3	-0.704695	-0.0903983
scl000416.1_19	ILMN_190146	14	auto		Group 3	-0.672689	-0.0878649	AK049709.1
Prr13	ILMN_215277	15	auto	Mus musculus proline rich 13 (Prr13), mRNA.	Group 3	-0.995974	-0.121738	NM_025385.2
Tigd2	ILMN_217589	6	auto	Mus musculus tigger transposable element derived 2 (Tigd2), mRNA.	Group 3	-0.641629	-0.0260401	NM_001081145.1
Hsd17b4	ILMN_222641	18	auto	Mus musculus hydroxysteroid (17-beta) dehydrogenase 4 (Hsd17b4), mRNA.	Group 3	-0.594223	-0.0249882	NM_008292.2
Tfb1m	ILMN_218011	17	auto	Mus musculus transcription factor B1, mitochondrial (Tfb1m), nuclear gene encoding mitochondrial protein, mRNA.	Group 3	-0.587233	-0.0183554	NM_146074.1
2310014G06Rik	ILMN_187083	14	auto	Mus musculus RIKEN cDNA 2310014G06 gene (2310014G06Rik), mRNA.	Group 3	-0.798787	-0.052536	NM_001082975.1
1700096P03Rik	ILMN_188465	8	auto		Group 3	-0.779108	0.203324
Ampd1	ILMN_259430	3	auto	Mus musculus adenosine monophosphate deaminase 1 (isoform M) (Ampd1), mRNA. XM_921992	Group 3	-0.669193	0.173641	NM_001033303.2
1700080P15Rik	ILMN_202196	14	auto		Group 3	-0.878215	0.240365	AK006960
LOC677215	ILMN_201550	4	auto	PREDICTED: Mus musculus similar to acidic ribosomal phosphoprotein P1, transcript variant 1 (LOC677215), mRNA.	Group 3	-0.834479	0.201245	XM_001001411.2
Rplp1	ILMN_201550	9	auto	Mus musculus ribosomal protein, large, P1 (Rplp1), mRNA.	Group 3	-0.96806	0.238585	NM_018853.3
LOC100047759	ILMN_201550	8	auto	PREDICTED: Mus musculus similar to acidic ribosomal phosphoprotein P1, transcript variant 1 (LOC100047759), mRNA.	Group 3	-0.986946	0.207928	XM_001479214.1
Alkbh7	ILMN_218238	17	auto	Mus musculus alkB, alkylation repair homolog 7 (E. coli) (Alkbh7), mRNA.	Group 3	-0.653374	0.13825	NM_025538.2
LOC385157	ILMN_201434		unmapped		Group 3	-0.78857	0.140565	XM_358092.1	Weak match to chromosome 13
LOC674004	ILMN_199322		unmapped	PREDICTED: Mus musculus similar to gonadotropin inducible ovarian transcription factor 2 (LOC674004), mRNA.	Group 3	-0.74532	0.226244	XM_001006879.1	Weak match to chromosome 17
4930528H21Rik	ILMN_208902	6	auto	PREDICTED: Mus musculus RIKEN cDNA 4930528H21 gene (4930528H21Rik), mRNA.	Group 3	-0.588078	0.178524	XM_001474660.1
Epgn	ILMN_222704	5	auto	Mus musculus epithelial mitogen (Epgn), mRNA.	Group 3	-0.650559	0.205664	NM_053087.2
LOC100042492	ILMN_197263	13	auto	PREDICTED: Mus musculus hypothetical protein LOC100042492 (LOC100042492), mRNA.	Group 3	-0.618012	0.194082	XM_001478466.1
4930448F12Rik	ILMN_220844	13	auto	PREDICTED: Mus musculus RIKEN cDNA 4930448F12 gene (4930448F12Rik), mRNA.	Group 3	-0.829612	0.278822	XM_127223.3
Reg3a	ILMN_220065	6	auto	Mus musculus regenerating islet-derived 3 alpha (Reg3a), mRNA.	Group 3	-0.611185	0.223569	NM_011259.1
4930547E08Rik	ILMN_186932	2	auto		Group 3	-0.638738	0.308027
LOC385542	ILMN_201010	Y	Y		Group 4	1.29828	-0.856474	XM_358275.1	Ssty2
LOC100039516	ILMN_201035	Y|NT_166417.1	Y	PREDICTED: Mus musculus similar to putative, transcript variant 1 (LOC100039516), mRNA.	Group 4	1.01579	-0.666246	XM_001472820.1	Ssty2
LOC100039829	ILMN_201036	Y|NT_161916.3	Y	PREDICTED: Mus musculus similar to putative, transcript variant 1 (LOC100039829), mRNA.	Group 4	1.03988	-0.654558	XM_001473382.1	Ssty2
MGC107098	ILMN_255921	Y	Y	Mus musculus similar to spermiogenesis specific transcript on the Y 2 (MGC107098), mRNA.	Group 4	1.2495	-0.779759	NM_001017393.1	Ssty2
LOC100041934	ILMN_201008	Y|NT_166348.1	Y	PREDICTED: Mus musculus hypothetical protein LOC100041934, transcript variant 1 (LOC100041934), mRNA.	Group 4	0.852059	-0.640384	XM_001476463.1	Ssty2
LOC434960	ILMN_240151	Y	Y	Mus musculus similar to spermiogenesis specific transcript on the Y 2 (LOC434960), mRNA.	Group 4	1.03711	-0.792919	NM_001025241.1	Ssty2
LOC100041980	ILMN_201020	Y|NT_166349.1	Y	PREDICTED: Mus musculus similar to putative, transcript variant 1 (LOC100041980), mRNA.	Group 4	1.27799	-0.940964	XM_001476551.1	Ssty2
Fosb	ILMN_192812	7	auto	Mus musculus FBJ osteosarcoma oncogene B (Fosb), mRNA.	Group 4	0.602671	-0.313772	NM_008036.2
LOC382133	ILMN_250371	Y|NT_166358.1	Y	Mus musculus similar to RIKEN cDNA 1700029H17 (LOC382133), mRNA.	Group 4	1.30035	-0.681892	NM_207162.1	Ssty1
Wsb2	ILMN_187961	5	auto	Mus musculus WD repeat and SOCS box-containing 2 (Wsb2), mRNA.	Group 4	0.683222	-0.350946	NM_021539.4
LOC100042481	ILMN_201553	Y|NT_166358.1	Y	PREDICTED: Mus musculus similar to spermiogenesis specific transcript on the Y 1 (LOC100042481), mRNA.	Group 4	1.10663	-0.628322	XM_001477627.1	Ssty1
Ssty1	ILMN_201553	Y|NT_161904.2	Y	Mus musculus spermiogenesis specific transcript on the Y 1 (Ssty1), mRNA.	Group 4	1.17841	-0.649486	NM_009220.1	Ssty1
LOC100042104	ILMN_201028	Y|NT_166407.1	Y	PREDICTED: Mus musculus similar to spermiogenesis specific transcript on the Y 1 (LOC100042104), mRNA.	Group 4	0.919652	-0.872869	XM_001476961.1	Orly
LOC382297	ILMN_201007	Y	Y		Group 4	0.829458	-0.83256	XM_356416.1	Ssty2
LOC100042351	ILMN_201019	Y|NT_166353.1	Y	PREDICTED: Mus musculus similar to putative, transcript variant 1 (LOC100042351), mRNA.	Group 4	0.998299	-1.06388	XM_001477266.1	Ssty2
LOC100042145	ILMN_201027	Y|NT_166350.1	Y	PREDICTED: Mus musculus similar to spermiogenesis specific transcript on the Y 1 (LOC100042145), misc RNA.	Group 4	0.986535	-0.890074	XR_032975.1	Orly
1700040A22Rik	ILMN_192161	14	auto		Group 4	0.653285	-0.576245
eGFP	ILMN_191134				Group 5	5.97252	0.091125
LOC665918	ILMN_201016	Y|NT_161924.3	Y	PREDICTED: Mus musculus similar to spermiogenesis specific transcript on the Y 1 (LOC665918), mRNA.	Group 5	1.3158	0.0216284	XM_980351.1	Ssty1
Egfbp2	ILMN_196757	7	auto	Mus musculus epidermal growth factor binding protein type B (Egfbp2), mRNA.	Group 5	0.791197	0.00967073	NM_010115.4
F8a	ILMN_194941	X	X	Mus musculus factor 8-associated gene A (F8a), mRNA.	Group 5	0.770518	0.00915241	NM_007978.3
Abcd1	ILMN_209991	X	X	Mus musculus ATP-binding cassette, sub-family D (ALD), member 1 (Abcd1), mRNA. XM_973409	Group 5	0.594511	0.0120125	NM_007435.1
Mrpl34	ILMN_222071	8	auto	Mus musculus mitochondrial ribosomal protein L34 (Mrpl34), nuclear gene encoding mitochondrial protein, mRNA.	Group 5	0.710884	0.0212712	NM_053162.2
Recql4	ILMN_211352	15	auto	Mus musculus RecQ protein-like 4 (Recql4), mRNA.	Group 5	0.615964	0.0184841	NM_058214.2
LOC384348	ILMN_200560	6	auto		Group 5	0.871088	0.0310831	XM_357593.1	Discontinued record from chr. 6
Rbmx	ILMN_184996	X	X	Mus musculus RNA binding motif protein, X chromosome (Rbmx), mRNA.	Group 5	0.77127	0.0282407	NM_011252.2
LOC386294	ILMN_200358		unmapped		Group 5	0.938024	0.0778179	XM_359162.1	Repeat sequence mapping to multiple chromosomes
Asb2	ILMN_223558	12	auto	Mus musculus ankyrin repeat and SOCS box-containing protein 2 (Asb2), mRNA.	Group 5	0.66521	0.0352263	NM_023049.1
Gm525	ILMN_232177	11	auto	Mus musculus gene model 525, (NCBI) (Gm525), mRNA.	Group 5	0.690149	-0.0576534	NM_001033266.2
D430050F18Rik	ILMN_205080	11	auto		Group 5	0.764292	-0.0737057	AK052549
Trfr2	ILMN_188185	5	auto	Mus musculus transferrin receptor 2 (Trfr2), mRNA.	Group 5	0.926689	-0.104673	NM_015799.3
LOC385543	ILMN_201011	Y	Y		Group 5	0.945991	-0.127462	XM_358276.1	Orly
2210008N01Rik	ILMN_191351	2	auto		Group 5	0.744736	-0.10497		Discontinued record from chr. 2
F730003H07Rik	ILMN_207130	3	auto		Group 5	0.695061	-0.0285449	AK089303
LOC671878	ILMN_184683	X	X	PREDICTED: Mus musculus similar to spermine synthase (LOC671878), mRNA.	Group 5	0.600284	-0.0266266	XM_001473434.1
Gm773	ILMN_224498	X	X	Mus musculus gene model 773, (NCBI) (Gm773), mRNA.	Group 5	0.705644	-0.0164437	NM_001033423.1
Pcdhb3	ILMN_223711	18	auto	Mus musculus protocadherin beta 3 (Pcdhb3), mRNA.	Group 5	0.740056	-0.0444584	NM_053128.2
1200013B08Rik	ILMN_218235	X	X	Mus musculus RIKEN cDNA 1200013B08 gene (1200013B08Rik), mRNA.	Group 5	0.916259	-0.0638762	NM_028773.2
Xk	ILMN_188482	X	X	Mus musculus Kell blood group precursor (McLeod phenotype) homolog (Xk), mRNA.	Group 5	0.594695	-0.139795	NM_023500.2
LOC100045403	ILMN_221330	2	auto	PREDICTED: Mus musculus similar to orthologue of H. sapiens chromosome 21 open reading frame 102 (C20orf102) (LOC100045403), misc RNA.	Group 5	0.752911	-0.170633	XR_031641.1
Zfp36	ILMN_188430	7	auto	Mus musculus zinc finger protein 36 (Zfp36), mRNA.	Group 5	0.652019	-0.160777	NM_011756.4
3110021A11Rik	ILMN_189769	6	auto	PREDICTED: Mus musculus RIKEN cDNA 3110021A11 gene (3110021A11Rik), mRNA.	Group 5	0.687229	-0.145405	XM_001479998.1
ENSMUSG00000049427	ILMN_207320	11	auto	PREDICTED: Mus musculus predicted gene, ENSMUSG00000049427 (ENSMUSG00000049427), misc RNA.	Group 5	0.602398	-0.112023	XR_035252.1
Iqsec2	ILMN_198677	X	X	Mus musculus IQ motif and Sec7 domain 2 (Iqsec2), transcript variant 2, mRNA.	Group 5	0.644521	-0.1238	NM_001005475.1
LOC100039693	ILMN_201003	Y|NT_161902.3	Y	PREDICTED: Mus musculus hypothetical protein LOC100039693 (LOC100039693), mRNA.	Group 5	1.44955	-0.244365	XM_001473202.1	Ssty2
2010001J22Rik	ILMN_218106	15	auto	Mus musculus RIKEN cDNA 2010001J22 gene (2010001J22Rik), mRNA.	Group 5	0.593163	-0.166451	NM_001013022.1
6430590A07Rik	ILMN_207069	3	auto		Group 5	0.873101	-0.24802	AK078307
Fos	ILMN_222500	12	auto	Mus musculus FBJ osteosarcoma oncogene (Fos), mRNA.	Group 5	0.633877	-0.247516	NM_010234.2
LOC100041256	ILMN_201014	Y|NT_166382.1	Y	PREDICTED: Mus musculus hypothetical protein LOC100041256, transcript variant 2 (LOC100041256), mRNA.	Group 5	1.32662	-0.556216	XM_001475559.1	Ssty1
LOC100040384	ILMN_201013	Y|NT_166424.1	Y	PREDICTED: Mus musculus similar to spermiogenesis specific transcript on the Y 1 (LOC100040384), mRNA.	Group 5	0.858838	-0.390383	XM_001473981.1	Orly
Dmrtc1c	ILMN_217002	X	X	PREDICTED: Mus musculus DMRT-like family C1c (Dmrtc1c), mRNA.	Group 5	0.659152	-0.228034	XM_904802.2
LOC100042550	ILMN_201012	Y|NT_166360.1	Y	PREDICTED: Mus musculus similar to putative, transcript variant 1 (LOC100042550), mRNA.	Group 5	1.31442	-0.479685	XM_001477781.1
Rhox3a	ILMN_220786	X	X	Mus musculus reproductive homeobox 3A (Rhox3a), mRNA.	Group 6a	0.811662	0.373152	NM_194063.2
EG382265	ILMN_200946	X	X	PREDICTED: Mus musculus predicted gene, EG382265 (EG382265), mRNA.	Group 6a	1.22789	0.565918	XM_356374.4
Rbm31y	ILMN_188939	Y|NT_161902.3	Y	PREDICTED: Mus musculus RNA binding motif 31, Y-linked (Rbm31y), mRNA.	Group 6a	0.732402	0.339782	XM_486938.3
Def6	ILMN_209446	17	auto	Mus musculus differentially expressed in FDCP 6 (Def6), mRNA.	Group 6a	0.726252	0.343095	NM_027185.2
Akap14	ILMN_241953	X	X	Mus musculus A kinase (PRKA) anchor protein 14 (Akap14), mRNA.	Group 6a	0.928501	0.437347	NM_001033785.1
Cypt2	ILMN_223630	X	X	Mus musculus cysteine-rich perinuclear theca 2 (Cypt2), mRNA.	Group 6a	1.20107	0.563915	NM_173436.1
ENSMUSG00000044227	ILMN_206641	16	auto	PREDICTED: Mus musculus predicted gene, ENSMUSG00000044227 (ENSMUSG00000044227), mRNA.	Group 6a	0.899588	0.387567	XM_001480668.1
5730502D15Rik	ILMN_208834	15	auto		Group 6a	0.888718	0.38338	NM_026485.1
Ltc4s	ILMN_215372	11	auto	Mus musculus leukotriene C4 synthase (Ltc4s), mRNA.	Group 6a	0.617926	0.267169	NM_008521.1
EG627311	ILMN_198707	X	X	PREDICTED: Mus musculus predicted gene, EG627311 (EG627311), mRNA.	Group 6a	1.12279	0.478465	XM_891970.1
LOC211702	ILMN_198612	X	X		Group 6a	0.982984	0.435067	XM_141872.2
Shc4	ILMN_210129	2	auto	Mus musculus SHC (Src homology 2 domain containing) family, member 4 (Shc4), mRNA.	Group 6a	0.603863	0.243398	NM_199022.2
OTTMUSG00000017677	ILMN_237635	X	X	Mus musculus predicted gene, OTTMUSG00000017677 (OTTMUSG00000017677), mRNA.	Group 6a	0.833678	0.335437	NM_001025383.1
Lcn2	ILMN_219674	2	auto	Mus musculus lipocalin 2 (Lcn2), mRNA.	Group 6a	0.721698	0.288752	NM_008491.1
4933434C23Rik	ILMN_195932	X	X		Group 6a	0.660195	0.2742	XM_489362
1600013E24Rik	ILMN_201722	X	X		Group 6a	0.929938	0.385042	AK005439
Mtap7d3	ILMN_222132	X	X	Mus musculus MAP7 domain containing 3 (Mtap7d3), mRNA.	Group 6a	0.836494	0.344078	NM_177293.3
1700074A11Rik	ILMN_191313	2	auto		Group 6a	0.621384	0.242269
EG638262	ILMN_201460	14	auto	PREDICTED: Mus musculus predicted gene, EG638262 (EG638262), misc RNA.	Group 6a	0.661337	0.256481	XR_001875.1
Arhgef6	ILMN_202183	X	X		Group 6a	0.949909	0.362078	AK006635
Ubl4	ILMN_189969	X	X	Mus musculus ubiquitin-like 4 (Ubl4), mRNA.	Group 6a	0.69206	0.263849	NM_145405.1
Klk1b5	ILMN_196768	7	auto	Mus musculus kallikrein 1-related peptidase b5 (Klk1b5), mRNA.	Group 6a	0.940143	0.290885	NM_008456.2
Slc10a3	ILMN_209098	X	X	Mus musculus solute carrier family 10 (sodium/bile acid cotransporter family), member 3 (Slc10a3), mRNA.	Group 6a	0.833611	0.261452	NM_145406.1
Cstf2	ILMN_218654	X	X	Mus musculus cleavage stimulation factor, 3' pre-RNA subunit 2 (Cstf2), mRNA.	Group 6a	0.586392	0.186339	NM_133196.5
Rhox3f	ILMN_239358	X	X	Mus musculus reproductive homeobox 3F (Rhox3f), mRNA.	Group 6a	0.72543	0.231384	NM_001040089.1
EG434758	ILMN_220786	X	X	PREDICTED: Mus musculus predicted gene, EG434758 (EG434758), mRNA.	Group 6a	0.701848	0.229831	XM_001474585.1
EG330513	ILMN_196356	7	auto	Mus musculus predicted gene, EG330513 (EG330513), mRNA.	Group 6a	0.745176	0.256474	NM_177890.3
Rapgef4	ILMN_213156	2	auto	Mus musculus Rap guanine nucleotide exchange factor (GEF) 4 (Rapgef4), mRNA.	Group 6a	0.746518	0.259224	NM_019688.1
EG668360	ILMN_200842	X	X	PREDICTED: Mus musculus predicted gene, EG668360 (EG668360), mRNA.	Group 6a	1.06766	0.383348	XM_001001097.2
LOC633360	ILMN_185031	8	auto	PREDICTED: Mus musculus hypothetical LOC633360 (LOC633360), mRNA.	Group 6a	0.58928	0.117053	XM_907756.3
Med12	ILMN_190265	X	X	Mus musculus mediator of RNA polymerase II transcription, subunit 12 homolog (yeast) (Med12), mRNA.	Group 6a	0.585751	0.1163	NM_021521.2
LOC100041608	ILMN_199487	Y|NT_166344.1	Y	PREDICTED: Mus musculus similar to putative (LOC100041608), mRNA.	Group 6a	1.35973	0.268473	XM_001475909.1	Ssty1
Spinlw1	ILMN_212156	2	auto	Mus musculus serine protease inhibitor-like, with Kunitz and WAP domains 1 (eppin) (Spinlw1), mRNA.	Group 6a	0.823965	0.165149	NM_029325.1
LOC100039045	ILMN_199991	5	auto	PREDICTED: Mus musculus hypothetical protein LOC100039045 (LOC100039045), misc RNA.	Group 6a	0.627281	0.128859	XR_030559.1
LOC100042290	ILMN_201017	Y|NT_166352.1	Y	PREDICTED: Mus musculus similar to spermiogenesis specific transcript on the Y 1 (LOC100042290), misc RNA.	Group 6a	1.28437	0.239881	XR_033106.1	Ssty1
Renbp	ILMN_216726	X	X	Mus musculus renin binding protein (Renbp), mRNA.	Group 6a	0.798355	0.151218	NM_023132.2
LOC385583	ILMN_201031	Y	Y		Group 6a	1.32259	0.254222	XM_358296.1	Ssty1
LOC664837	ILMN_199992	5	auto	PREDICTED: Mus musculus hypothetical LOC664837, transcript variant 2 (LOC664837), mRNA.	Group 6a	0.772465	0.169448	XM_973329.1
LOC628053	ILMN_231407	X	X	Mus musculus hypothetical LOC628053 (LOC628053), mRNA.	Group 6a	1.14455	0.250443	NM_001081476.1
1110008P14Rik	ILMN_216202	2	auto	Mus musculus RIKEN cDNA 1110008P14 gene (1110008P14Rik), mRNA.	Group 6a	0.729154	0.161314	NM_198001.1
Klk1	ILMN_196747	7	auto	Mus musculus kallikrein 1 (Klk1), mRNA.	Group 6a	0.663342	0.141484	NM_010639.7
LOC673063	ILMN_196700	X	X	PREDICTED: Mus musculus similar to protein phosphatase 1, regulatory (inhibitor) subunit 11 (LOC673063), mRNA.	Group 6a	1.26596	0.271999	XM_001004043.1	Chr. 3 in 129/SvEvTac assembly, X in C57BL/6J assembly
Pex5	ILMN_209293	6	auto	Mus musculus peroxisome biogenesis factor 5 (Pex5), transcript variant 2, mRNA.	Group 6a	0.762718	0.175704	NM_008995.1
1700031F05Rik	ILMN_196511	X	X	PREDICTED: Mus musculus RIKEN cDNA 1700031F05 gene, transcript variant 4 (1700031F05Rik), mRNA.	Group 6a	0.918494	0.221458	XM_920220.2
Tnk1	ILMN_195734	11	auto	Mus musculus tyrosine kinase, non-receptor, 1 (Tnk1), mRNA.	Group 6a	1.00123	0.243215	NM_031880.2
6330405H19	ILMN_221175	5	auto		Group 6a	0.670008	0.169357	XM_358637.1
Pdk3	ILMN_216915	X	X	Mus musculus pyruvate dehydrogenase kinase, isoenzyme 3 (Pdk3), mRNA.	Group 6a	0.629069	0.156097	NM_145630.2
LOC100040863	ILMN_199680	14	auto	PREDICTED: Mus musculus hypothetical protein LOC100040863 (LOC100040863), misc RNA.	Group 6a	0.744471	0.193465	XR_032231.1
LOC547210	ILMN_200997	Y	Y	PREDICTED: Mus musculus similar to histone variant H2al2 (LOC547210), mRNA.	Group 6a	0.653252	0.182077	XM_001478250.1	H2al2y
LOC672441	ILMN_198839	X	X	PREDICTED: Mus musculus similar to protein phosphatase 1, regulatory (inhibitor) subunit 11 (LOC672441), mRNA.	Group 6a	1.46479	0.409088	XM_993488.1	Chr. 3 in 129/SvEvTac assembly, X in C57BL/6J assembly
Klk1b9	ILMN_196709	7	auto	Mus musculus kallikrein 1-related peptidase b9 (Klk1b9), mRNA.	Group 6a	0.77345	0.208429	NM_010116.1
Tmem86a	ILMN_214221	7	auto	Mus musculus transmembrane protein 86A (Tmem86a), mRNA.	Group 6a	1.07733	0.142105	NM_026436.3
D030049N18Rik	ILMN_205483	8	auto		Group 6a	0.643289	0.0793757	AK050983
9130604K18Rik	ILMN_207024	9	auto		Group 6a	0.71577	0.0782146	AK078977
9430081H08Rik	ILMN_191533	9	auto		Group 6a	0.779832	0.0874953
E030024C07Rik	ILMN_205793	2	auto		Group 6a	0.801317	0.111462	AK053168
LOC665746	ILMN_201018	Y|NT_161879.3	Y	PREDICTED: Mus musculus similar to spermiogenesis specific transcript on the Y 1 (LOC665746), mRNA.	Group 6a	1.39644	0.202539	XM_979162.1	Ssty1
LOC383125	ILMN_200027	16	auto		Group 6a	0.953042	0.147602	XM_356890.1	Discontinued record from chr. 16
LOC631002	ILMN_252375	X	X	Mus musculus synovial sarcoma, X member B family member (LOC631002), mRNA.	Group 6b	0.636162	0.46171	NM_001081565.1
4930430D24Rik	ILMN_256260	X	X	Mus musculus RIKEN cDNA 4930430D24 gene (4930430D24Rik), mRNA.	Group 6b	0.997098	0.724876	NM_001034856.2
LOC100045423	ILMN_213375	X	X	PREDICTED: Mus musculus similar to 1700012L04Rik protein (LOC100045423), mRNA.	Group 6b	1.0331	0.747307	XM_001472536.1	H2al1
LOC238829	ILMN_255176	X	X	Mus musculus hypothetical LOC238829 (LOC238829), mRNA.	Group 6b	0.830778	0.598491	NM_001013760.1
Cpxcr1	ILMN_232377	X	X	Mus musculus CPX chromosome region, candidate 1 (Cpxcr1), mRNA.	Group 6b	1.12998	0.81204	NM_001033471.1
Morf4l2	ILMN_209831	X	X		Group 6b	0.5998	0.425788	NM_019768.2
1700012L04Rik	ILMN_234321	X	X	Mus musculus RIKEN cDNA 1700012L04 gene (1700012L04Rik), mRNA.	Group 6b	0.750184	0.532534	NM_029588.1	H2al1
1600025M17Rik	ILMN_221630	X	X	PREDICTED: Mus musculus RIKEN cDNA 1600025M17 gene (1600025M17Rik), mRNA.	Group 6b	1.41427	1.00556	XM_983040.1
Ribc1	ILMN_217863	X	X	Mus musculus RIB43A domain with coiled-coils 1 (Ribc1), mRNA.	Group 6b	0.740737	0.529731	NM_025660.1
Actrt1	ILMN_211644	X	X	Mus musculus actin-related protein T1 (Actrt1), mRNA.	Group 6b	1.33613	0.95289	NM_028514.2
Ctag2	ILMN_222168	X	X	PREDICTED: Mus musculus cancer/testis antigen 2 (Ctag2), misc RNA.	Group 6b	1.2243	0.835257	XR_035228.1
1700008I05Rik	ILMN_216883	X	X	Mus musculus RIKEN cDNA 1700008I05 gene (1700008I05Rik), mRNA.	Group 6b	1.05847	0.722075	NM_027952.2
EG545047	ILMN_225380	14	auto	Mus musculus predicted gene, EG545047 (EG545047), mRNA.	Group 6b	0.843343	0.576721	NM_001034102.1
LOC382213	ILMN_200813	X	X		Group 6b	0.899345	0.610722	XM_356326.1	Xmr
Arl13a	ILMN_223123	X	X	PREDICTED: Mus musculus ADP-ribosylation factor-like 13A, transcript variant 2 (Arl13a), mRNA.	Group 6b	0.829802	0.560383	XM_904411.2
LOC270621	ILMN_198743	X	X	PREDICTED: Mus musculus gene model 649, (NCBI) (LOC270621), mRNA.	Group 6b	0.873892	0.585209	XR_002741.1
Cypt9	ILMN_237115		unmapped	Mus musculus cysteine-rich perinuclear theca 9 (Cypt9), mRNA.	Group 6b	0.888679	0.616336	NM_001039942.1	Probably X-linked like most of the Cypt family
Gspt2	ILMN_185166	X	X	Mus musculus G1 to S phase transition 2 (Gspt2), mRNA.	Group 6b	0.641989	0.446285	NM_008179.2
LOC100040479	ILMN_207372	X	X	PREDICTED: Mus musculus hypothetical protein LOC100040479 (LOC100040479), mRNA.	Group 6b	0.860677	0.603024	XM_001474763.1
1600014K23Rik	ILMN_212439	X	X	PREDICTED: Mus musculus RIKEN cDNA 1600014K23 gene, transcript variant 4 (1600014K23Rik), mRNA.	Group 6b	0.735595	0.567466	XM_921301.3
Gm1141	ILMN_200818	X	X	Mus musculus gene model 1141, (NCBI) (Gm1141), mRNA.	Group 6b	0.75112	0.57872	NM_001033470.1
4930524N10Rik	ILMN_196516	X	X	PREDICTED: Mus musculus RIKEN cDNA 4930524N10 gene (4930524N10Rik), misc RNA.	Group 6b	0.82933	0.637343	XR_001603.1
1700042B14Rik	ILMN_216906	X	X		Group 6b	0.805591	0.623282	NM_001081671.1
1700006H02Rik	ILMN_196351	X	X		Group 6b	0.959846	0.729296	NM_173367.1
Gm732	ILMN_260916	X	X	Mus musculus gene model 732, (NCBI) (Gm732), mRNA.	Group 6b	0.904584	0.690807	NM_001033252.1
Cypt10	ILMN_236117		unmapped	Mus musculus cysteine-rich perinuclear theca 10 (Cypt10), mRNA.	Group 6b	0.86815	0.6817	NM_001039944.1	Probably X-linked like most of the Cypt family
LOC236749	ILMN_236473	X	X	Mus musculus similar to hypothetical protein (LOC236749), mRNA.	Group 6b	0.881334	0.696413	NM_001034864.1
LOC631784	ILMN_257790	X	X	Mus musculus hypothetical protein LOC631784 (LOC631784), mRNA.	Group 6b	1.08505	0.845849	NM_001039240.1
1700092K14Rik	ILMN_219587	11	auto		Group 6b	0.777629	0.584459	XM_147560.1
4930403L05Rik	ILMN_216614	X	X	Mus musculus RIKEN cDNA 4930403L05 gene (4930403L05Rik), mRNA.	Group 6b	1.41884	1.06605	NM_026128.1
LOC278181	ILMN_198539	X	X	PREDICTED: Mus musculus similar to MORF-related gene X (LOC278181), mRNA.	Group 6b	0.7791	0.583581	XM_205276.1
4921511C20Rik	ILMN_222216	X	X	Mus musculus RIKEN cDNA 4921511C20 gene (4921511C20Rik) on chromosome X.	Group 6b	0.609982	0.459995	NR_003646.1
LOC434864	ILMN_232603	X	X	Mus musculus ovary testis transcribed-like (LOC434864), mRNA.	Group 6b	0.794581	0.59983	NM_001081648.1
LOC213449	ILMN_198639	X	X		Group 6b	0.695288	0.517034	XM_142043.2
LOC100040020	ILMN_223941	X	X	PREDICTED: Mus musculus hypothetical protein LOC100040020 (LOC100040020), mRNA.	Group 6b	0.941358	0.698922	XM_001473955.1
EG210457	ILMN_198549	X	X	PREDICTED: Mus musculus predicted gene, EG210457 (EG210457), mRNA.	Group 6b	1.24153	0.92593	XM_911003.1
LOC666096	ILMN_224045	X	X	PREDICTED: Mus musculus similar to Xlr-related, meiosis regulated (LOC666096), mRNA.	Group 6b	0.87398	0.642266	XM_981599.1	Xmr
Cypt6	ILMN_220801	X	X	Mus musculus cysteine-rich perinuclear theca 6 (Cypt6), mRNA.	Group 6b	0.785637	0.649331	NM_025738.2
Cypt3	ILMN_196351	X	X	Mus musculus cysteine-rich perinuclear theca 3 (Cypt3), mRNA.	Group 6b	0.898972	0.74227	NM_173367.2
LOC436196	ILMN_198540	X	X	PREDICTED: Mus musculus similar to MORF-related gene X (LOC436196), mRNA.	Group 6b	0.918833	0.754746	XM_488332.1
1700013H16Rik	ILMN_217112	X	X	PREDICTED: Mus musculus RIKEN cDNA 1700013H16 gene (1700013H16Rik), mRNA.	Group 6b	0.730115	0.613095	XM_914306.3
Klhl15	ILMN_188378	X	X	Mus musculus kelch-like 15 (Drosophila) (Klhl15), transcript variant 1, mRNA.	Group 6b	0.677085	0.569177	NM_001039059.1
LOC634955	ILMN_200784	X	X	PREDICTED: Mus musculus similar to CG30404-PA, isoform A (LOC634955), mRNA.	Group 6b	0.930531	0.746523	XM_977987.1
4933401B06Rik	ILMN_196512	X	X	PREDICTED: Mus musculus RIKEN cDNA 4933401B06 gene (4933401B06Rik), mRNA.	Group 6b	0.596492	0.483524	XM_136018.3
4930447F04Rik	ILMN_196508	X	X		Group 6b	0.740154	0.638533	XM_135902.1
EG238829	ILMN_198726	X	X	Mus musculus predicted gene, EG238829 (EG238829), mRNA.	Group 6b	0.707181	0.608495	NM_001013760.2
Sytl5	ILMN_222257	X	X	Mus musculus synaptotagmin-like 5 (Sytl5), mRNA.	Group 6b	1.10521	0.959661	NM_177704.2
LOC639341	ILMN_198203	5	auto	PREDICTED: Mus musculus similar to putative (LOC639341), mRNA.	Group 6b	0.598195	0.510137	XM_915736.3
Rhox11	ILMN_223196	X	X	Mus musculus reproductive homeobox 11 (Rhox11), mRNA.	Group 6b	1.45318	0.863821	NM_198598.2
Efhc2	ILMN_221980	X	X	Mus musculus EF-hand domain (C-terminal) containing 2 (Efhc2), mRNA.	Group 6b	0.886097	0.526541	NM_028916.2
BC023829	ILMN_211109	X	X		Group 6b	0.585	0.348478	XM_135913.3
4930519F16Rik	ILMN_194173	X	X		Group 6b	1.23465	0.731101	NM_029170.1
8030474K03Rik	ILMN_200840	X	X	PREDICTED: Mus musculus RIKEN cDNA 8030474K03 gene (8030474K03Rik), mRNA.	Group 6b	0.633011	0.373449	XM_001000772.2
LOC382232	ILMN_200841	X	X		Group 6b	1.13308	0.681399	XM_358718.1
LOC100040899	ILMN_254706	X	X	PREDICTED: Mus musculus similar to Predicted gene, EG434881 (LOC100040899), mRNA.	Group 6b	0.691844	0.414078	XM_001475438.1
4933400A11Rik	ILMN_221738	X	X	Mus musculus RIKEN cDNA 4933400A11 gene (4933400A11Rik) on chromosome X.	Group 6b	0.718844	0.420607	NR_003635.1
LOC245600	ILMN_198764	X	X	PREDICTED: Mus musculus similar to transforming acidic coiled-coil containing protein 1 long (LOC245600), misc RNA.	Group 6b	0.758705	0.4436	XR_032090.1
1700080O16Rik	ILMN_209046	X	X	PREDICTED: Mus musculus RIKEN cDNA 1700080O16 gene (1700080O16Rik), mRNA.	Group 6b	0.755246	0.442491	XM_914006.2
Btg4	ILMN_214539	9	auto	Mus musculus B-cell translocation gene 4 (Btg4), mRNA.	Group 6b	0.861884	0.502855	NM_019493.3
1700084M14Rik	ILMN_184803	X	X		Group 6b	1.03462	0.599443
EG237009	ILMN_221710	X	X	Mus musculus predicted gene, EG237009 (EG237009) on chromosome X.	Group 6b	1.46081	0.840763	NM_207241.1
Cnbp2	ILMN_196673	X	X	Mus musculus cellular nucleic acid binding protein 2 (Cnbp2), mRNA.	Group 6b	1.1501	0.633208	NM_029158.1
4930428D18Rik	ILMN_225536	X	X	Mus musculus RIKEN cDNA 4930428D18 gene (4930428D18Rik), mRNA.	Group 6b	1.16149	0.638892	NM_001033799.1
4930524E20Rik	ILMN_242965	X	X	Mus musculus RIKEN cDNA 4930524E20 gene (4930524E20Rik), mRNA.	Group 6b	0.900517	0.493737	NM_001081661.1
4930557A04Rik	ILMN_217036	X	X	PREDICTED: Mus musculus RIKEN cDNA 4930557A04 gene (4930557A04Rik), mRNA.	Group 6b	0.871331	0.473734	XM_001481251.1
LOC333588	ILMN_198688	X	X		Group 6b	1.34866	0.718681	XM_285556.2
Spaca5	ILMN_198542	X	X	Mus musculus sperm acrosome associated 5 (Spaca5), mRNA.	Group 6b	1.0447	0.55816	NM_001085393.1
LOC545952	ILMN_258759	7	auto	Mus musculus similar to RIKEN cDNA 4930433I11 gene (LOC545952), mRNA.	Group 6b	1.27975	0.688581	NM_001024727.1
LOC245693	ILMN_198715	X	X	PREDICTED: Mus musculus similar to Protein C9orf138 (LOC245693), mRNA.	Group 6b	0.814955	0.462464	XM_913062.1
EG385328	ILMN_236393	X	X	Mus musculus predicted gene, EG385328 (EG385328), mRNA.	Group 6b	0.777307	0.439123	NM_001034100.1	H2al1
Asb12	ILMN_219860	X	X	Mus musculus ankyrin repeat and SOCS box-containing protein 12 (Asb12), mRNA.	Group 6b	1.30063	0.742609	NM_080858.1
LOC100046339	ILMN_200873	X	X	PREDICTED: Mus musculus similar to H2A histone family, member B3 (LOC100046339), mRNA.	Group 6b	1.06742	0.599496	XM_001476045.1	Related to H2A-Bbd
EG546347	ILMN_232085	X	X	Mus musculus predicted gene, EG546347 (EG546347), mRNA.	Group 6b	0.787977	0.439143	NM_001034103.1
1700020N15Rik	ILMN_220159	X	X		Group 6b	0.807615	0.412728	XM_135879
Zic3	ILMN_186994	X	X	Mus musculus zinc finger protein of the cerebellum 3 (Zic3), mRNA.	Group 6b	0.803266	0.410338	AK034780
Emd	ILMN_212810	X	X	Mus musculus emerin (Emd), mRNA.	Group 6b	0.693995	0.354938	NM_007927.2
LOC434172	ILMN_224788	7	auto	Mus musculus similar to hypothetical protein 4921507A12 (LOC434172), mRNA.	Group 6b	0.725628	0.369445	NM_001033782.1
Ppef1	ILMN_198711	X	X	Mus musculus protein phosphatase with EF hand calcium-binding domain 1 (Ppef1), mRNA.	Group 6b	0.85127	0.535019	NM_011147.1
1700010D01Rik	ILMN_211201	X	X	Mus musculus RIKEN cDNA 1700010D01 gene (1700010D01Rik), mRNA.	Group 6b	0.877209	0.551115	NM_029590.2
OTTMUSG00000016790	ILMN_236251	X	X	Mus musculus predicted gene, OTTMUSG00000016790 (OTTMUSG00000016790), mRNA.	Group 6b	0.784495	0.494219	NM_001025260.2	H2al1
Tgif2lx	ILMN_221737	X	X	Mus musculus TGFB-induced factor homeobox 2-like, X-linked (Tgif2lx), mRNA.	Group 6b	1.25099	0.780304	NM_153109.1
4930432H15Rik	ILMN_219215	X	X	Mus musculus RIKEN cDNA 4930432H15 gene (4930432H15Rik), mRNA.	Group 6b	1.07333	0.669071	NM_028671.1
Gm362	ILMN_198555	X	X	PREDICTED: Mus musculus gene model 362, (NCBI) (Gm362), mRNA.	Group 6b	1.0022	0.638188	XM_141720.2
EG236891	ILMN_198752	X	X	PREDICTED: Mus musculus predicted gene, EG236891 (EG236891), mRNA.	Group 6b	0.819046	0.518755	XM_141933.2
Wdr13	ILMN_186433	X	X	Mus musculus WD repeat domain 13 (Wdr13), mRNA.	Group 6b	0.673901	0.415831	NM_026137.3
Sh3kbp1	ILMN_219487	X	X	Mus musculus SH3-domain kinase binding protein 1 (Sh3kbp1), mRNA.	Group 6b	0.812777	0.501791	NM_021389.3
Pak3	ILMN_222180	X	X	Mus musculus p21 (CDKN1A)-activated kinase 3 (Pak3), mRNA.	Group 6b	0.991942	0.61131	NM_008778.2
1700072E05Rik	ILMN_209155	X	X	Mus musculus RIKEN cDNA 1700072E05 gene (1700072E05Rik), mRNA.	Group 6b	0.6735	0.4145	NM_028554.1
Cdkl5	ILMN_213972	X	X	Mus musculus cyclin-dependent kinase-like 5 (Cdkl5), mRNA.	Group 6b	0.770896	0.469531	NM_001024624.1
Satl1	ILMN_219886	X	X	PREDICTED: Mus musculus spermidine/spermine N1-acetyl transferase-like 1 (Satl1), mRNA.	Group 6b	1.05625	0.687061	XM_909379.2
4930468A15Rik	ILMN_218851	X	X	PREDICTED: Mus musculus RIKEN cDNA 4930468A15 gene (4930468A15Rik), mRNA.	Group 6b	1.054	0.686888	XM_910434.2
1110059M19Rik	ILMN_220773	X	X		Group 6b	0.938731	0.614948	XM_135842.2
LOC245663	ILMN_198686	X	X	PREDICTED: Mus musculus similar to prohibitin (LOC245663), mRNA.	Group 6b	0.887599	0.58017	XM_909084.2
1700025D03Rik	ILMN_201762	X	X	Mus musculus RIKEN cDNA 1700025D03 gene (1700025D03Rik), mRNA.	Group 6b	1.01236	0.654929	NM_026469.2
Asb9	ILMN_217406	X	X	Mus musculus ankyrin repeat and SOCS box-containing protein 9 (Asb9), mRNA.	Group 6b	0.810348	0.53579	NM_027027.2
Pcdhgb2	ILMN_221409	18	auto	Mus musculus protocadherin gamma subfamily B, 2 (Pcdhgb2), mRNA.	Group 6b	0.662725	0.663876	NM_033575.3
Hist1h3a	ILMN_246403	13	auto	Mus musculus histone cluster 1, H3a (Hist1h3a), mRNA.	Group 6b	0.591664	0.588517	NM_013550.3
Dmrtc1a	ILMN_202428	X	X	Mus musculus DMRT-like family C1a (Dmrtc1a), transcript variant 3, mRNA.	Group 6b	0.684128	0.667842	NM_001038616.1
4930428E23Rik	ILMN_244828	X	X	PREDICTED: Mus musculus RIKEN cDNA 4930428E23 gene (4930428E23Rik), misc RNA.	Group 6b	0.82579	0.757641	XR_035327.1
4930503H13Rik	ILMN_187318	X	X	PREDICTED: Mus musculus RIKEN cDNA 4930503H13 gene (4930503H13Rik), misc RNA.	Group 6b	0.787857	0.715612	XR_004592.1
4932429P05Rik	ILMN_198744	X	X	Mus musculus RIKEN cDNA 4932429P05 gene (4932429P05Rik), mRNA.	Group 6b	0.601806	0.720558	NM_001085511.1
Gm382	ILMN_236077	X	X	Mus musculus gene model 382, (NCBI) (Gm382), mRNA.	Group 6b	0.699076	0.820988	NM_001033241.1
LOC100039120	ILMN_192739	X	X	PREDICTED: Mus musculus similar to Xlr-related, meiosis regulated, transcript variant 1 (LOC100039120), mRNA.	Group 6b	0.59085	0.798447	XM_001472427.1	Xmr
4930528J18Rik	ILMN_187039	10	auto		Group 6b	0.608046	0.836621

## Sheet: whole testis vs spermatid 
			Comparison of whole testis micro-array and purified round spermatid micro-array
		Whole testis micro-array categories
		Category_1a	Upregulated in shSLY3 model, no consistent changes in Yqdel models
		Category_1b	Downregulated in shSLY3 model, no consistent changes in Yqdel models
		Category_2	Upregulated in shSLY3 models and in Yqdel models. Some dose-dependency with the extent of Y deletion
		Category_3	Downregulated in shSLY3 models and in Yqdel models. Some dose-dependency with the extent of Y deletion
		Category_4	Upregulated in shSLY3 models and downregulated in Yqdel models. Strong dose-dependency with the extent of Y deletion
		Chromosomal breakdown and agreement with spermatid micro-array
		(brackets indicate the number of genes also found to be significant in purified shSLY round spermatids)
		All regulated genes
			autosomal	X	Y	Unmapped*
		Category_1a	14 (8)	0	0
		Category_1b	30 (18)	0	0
		Category_2	41 (28)	84 (80)	0	2 (2)
		Category_3	28 (19)	0	1 (0)
		Category_4	3 (1)	0	27 (27)
		Genes > 1.5fold
			autosomal	X	Y	Unmapped*
		Category_1a	7 (4)	0	0
		Category_1b	6 (6)	0	0
		Category_2	16 (13)	66 (64)	0	2 (2)
		Category_3	8 (5)	0	0
		Category_4	0	0	27 (27)
		*The two unmapped genes (U) are most likely located on the X chromosome
